# Supplementary material for: Comparative Mutational Analysis and the Glycosylation Patterns of a Peruvian Isolated Avian Influenza A Virus H5N1: Exploring Possible Viral Spillover Events Within One Health Approach
Source: Vet Sci. 2025 Apr 21;12(4):392. doi: 10.3390/vetsci12040392 (PMC12031540; doi:10.3390/vetsci12040392)
Supplement: Supplementary file 1 [file vetsci-12-00392-s001.zip]

Archive with 5 entries (5 files):
- Suplementary 2 (S2).xlsx
- Suplementary 4(S4).xlsx
- Suplementary 5 (S5).pdf
- Supplementary 1 (S1).ods
- Supplementary 3 (S3).xlsm
