# Supplementary material for: Comparative Mutational Analysis and the Glycosylation Patterns of a Peruvian Isolated Avian Influenza A Virus H5N1: Exploring Possible Viral Spillover Events Within One Health Approach
Source: Vet Sci. 2025 Apr 21;12(4):392. doi: 10.3390/vetsci12040392 (PMC12031540; doi:10.3390/vetsci12040392)
Supplement: Supplementary file 1 [file vetsci-12-00392-s001.zip › Suplementary 2 (S2).xlsx]

## Sheet: HA
Nombre	Posición_1	Posición_2	Posición_3	Posición_4	Posición_5	Posición_6	Posición_7	Posición_8	Posición_9	Posición_10	Posición_11	Posición_12	Posición_13	Posición_14	Posición_15	Posición_16	Posición_17	Posición_18	Posición_19	Posición_20	Posición_21	Posición_22	Posición_23	Posición_24	Posición_25	Posición_26	Posición_27	Posición_28	Posición_29	Posición_30	Posición_31	Posición_32	Posición_33	Posición_34	Posición_35	Posición_36	Posición_37	Posición_38	Posición_39	Posición_40	Posición_41	Posición_42	Posición_43	Posición_44	Posición_45	Posición_46	Posición_47	Posición_48	Posición_49
AAD51927.1_HA[Influenza_A_virus(A/goose/Guangdong/1/1996(H5N1))]	M	E	K	I	V	L	L	L	A	I	V	S	L	V	K	S	D	Q	I	C	I	G	Y	H	A	N	N	S	T	E	Q	V	D	T	I	M	E	K	N	V	T	V	T	H	A	Q	D	I	L
WPM96680.1_HA[Influenza_A_virus/Numida-meleagris/Maracaja/1843-N3/2023]	M	E	N	I	V	L	L	L	A	I	V	S	L	V	K	S	D	Q	I	C	I	G	Y	H	A	N	N	S	T	E	Q	V	D	T	I	M	E	K	N	V	T	V	T	H	A	Q	D	I	L
XAO43963.1_HA[Influenza_A_virus/Sterna-hirundo/MacaeBR/0177-N/2024]	M	E	N	I	V	L	L	L	A	I	V	S	L	V	K	S	D	Q	I	C	I	G	Y	H	A	N	N	S	T	E	Q	V	D	T	I	M	E	K	N	V	T	V	T	H	A	Q	D	I	L
WLK83164.1_HA[Influenza_A_virus/Fregata-magnificens/RJ/1532-N/2023]	M	E	N	I	V	L	L	L	A	I	V	S	L	V	K	S	D	Q	I	C	I	G	Y	H	A	N	N	S	T	E	Q	V	D	T	I	M	E	K	N	V	T	V	T	H	A	Q	D	I	L
XAN64344.1_HA[Influenza_A_virus/Procellaria-aequinoctialis/UbatubaBR/2271-N/2023]	M	E	N	I	V	L	L	L	A	I	V	S	L	V	K	S	D	Q	I	C	I	G	Y	H	A	N	N	S	T	E	Q	V	D	T	I	M	E	K	N	V	T	V	T	H	A	Q	D	I	L
WKF49009.1_HA[Influenza_A_virus/Thalasseus-acuflavidus/EspiritoSanto/1339_N2/2023]	M	E	N	I	V	L	L	L	A	I	V	S	L	V	K	S	D	Q	I	C	I	G	Y	H	A	N	N	S	T	E	Q	V	D	T	I	M	E	K	N	V	T	V	T	H	A	Q	D	I	L
WDZ16834.1_HA[Influenza_A_virus/Pelecanus/Peru/VFAR-140/2022]	M	E	N	I	V	L	L	L	A	I	V	S	L	V	K	S	D	Q	I	C	I	G	Y	H	A	N	N	S	T	E	Q	V	D	X	I	M	E	K	N	V	T	V	T	H	A	Q	D	I	L
XLE44792.1_HA[Influenza_A_virus/Emu/CA/24-031663-001-original/2024]	M	K	N	I	V	L	L	L	A	I	V	S	L	V	K	S	D	Q	I	C	I	G	Y	H	A	N	N	S	T	E	Q	V	D	T	I	M	E	K	N	V	T	V	T	H	A	Q	D	I	L
XIJ00989.1_HA[Influenza_A_virus/California/153/2024]	M	E	N	I	V	L	L	L	A	I	V	S	L	V	K	S	D	Q	I	C	I	G	Y	H	A	N	N	S	T	E	Q	V	D	T	I	M	E	K	N	V	T	V	T	H	A	Q	D	I	L
XLD56333.1_HA[Influenza_A_virus/California/181/2024]	M	E	N	I	V	L	L	L	A	I	V	S	L	V	K	S	D	Q	I	C	I	G	Y	H	A	N	N	S	T	E	Q	V	D	T	I	M	E	K	N	V	T	V	T	H	A	Q	D	I	L
WDG26823.1_HA[Influenza_A_virus/Pelican/CHL/227023-1/2022]	M	E	N	I	V	L	L	L	A	I	V	S	L	V	K	S	D	Q	I	C	I	G	Y	H	A	N	N	S	T	E	Q	V	D	T	I	M	E	K	N	V	T	V	T	H	A	Q	D	I	L
WDV81644.1_HA[Influenza_A_virus/Panthera-leo/Peru]	M	E	N	I	V	L	L	L	A	I	V	S	L	V	K	S	D	Q	I	C	I	G	Y	H	A	N	N	S	T	E	Q	V	D	T	I	M	E	K	N	V	T	V	T	H	A	Q	D	I	L
WGF23330.2_HA,partial[Influenza_A_virus/Andean-Guayata/Argentina/140223/2023]	-	-	-	-	V	L	L	L	V	I	V	S	L	V	K	S	D	Q	I	C	I	G	Y	H	A	N	N	S	T	E	Q	V	D	T	I	M	E	K	N	V	T	V	T	H	A	Q	D	I	L
WPS69889.1_HA[Influenza_A_virus/cormorant/Antofagasta/236025-1/2023]	M	E	N	I	V	L	L	L	A	I	V	S	L	V	K	S	D	Q	I	C	I	G	Y	H	A	N	N	S	T	E	Q	V	D	T	I	M	E	K	N	V	T	V	T	H	A	Q	D	I	L
WPS69896.1_HA[Influenza_A_virusA/Humboldt-penguin/Antofagasta/236063-2/2023]	M	E	N	I	V	L	L	L	A	I	V	S	L	V	K	S	D	Q	I	C	I	G	Y	H	A	N	N	S	T	E	Q	V	D	T	I	M	E	K	N	V	T	V	T	H	A	Q	D	I	L
WPS70011.1_HA[Influenza_A_virus/Chimango-caracara/Coquimbo/242326-1/2023]	M	E	N	I	V	L	L	L	A	I	V	S	L	V	K	S	D	Q	I	C	I	G	Y	H	A	N	N	S	T	E	Q	V	D	T	I	M	E	K	N	V	T	V	T	H	A	Q	D	I	L
WZL56530.1_HA[Influenza_A_virus/Calidris-alba/Lima]	M	E	N	I	V	L	L	L	A	I	V	S	L	V	K	S	D	Q	I	C	I	G	Y	H	A	N	N	S	T	E	Q	V	D	T	I	M	E	K	N	V	T	V	T	H	A	Q	D	I	L
WLC96945.1_HA[Influenza_A_virus/Backyard-duck/Uruguay/124-M3/2023]	M	E	N	I	V	L	L	L	A	I	V	S	L	V	K	S	D	Q	I	C	I	G	Y	H	A	N	N	S	T	E	Q	V	D	T	I	M	E	K	N	V	T	V	T	H	A	Q	D	I	L
WPZ50758.1_HA[Influenza_A_virus/Chilean-dolphin/Maule/246026/2023]	M	E	N	I	V	L	L	L	A	I	V	S	L	V	K	S	D	Q	I	C	I	G	Y	H	A	N	N	S	T	E	Q	V	D	T	I	M	E	K	N	V	T	V	T	H	A	Q	D	I	L
XCO01697.1_HA[Influenza_A_virus/Southern_elephant_seal/Peninsula	M	E	N	I	V	L	L	L	A	I	V	S	L	V	K	S	D	Q	I	C	I	G	Y	H	A	N	N	S	T	E	Q	V	D	T	I	M	E	K	N	V	T	V	T	H	A	Q	D	I	L
WXB47604.1_HA[Influenza_A_virus/South-American-tern/Argentina/CH-PD030/2023]	M	E	N	I	V	L	L	L	A	I	V	S	L	V	K	S	D	Q	I	C	I	G	Y	H	A	N	N	S	T	E	Q	V	D	T	I	M	E	K	N	V	T	V	T	H	A	Q	D	I	L
WXB47616.1_HA[Influenza_A_virus/royal-tern/Argentina/CH-PD036/2023]	M	E	N	I	V	L	L	L	A	I	V	S	L	V	K	S	D	Q	I	C	I	G	Y	H	A	N	N	S	T	E	Q	V	D	T	I	M	E	K	N	V	T	V	T	H	A	Q	D	I	L
WLC96969.1_HA[Influenza_A_virus/Black-necked-swan/Uruguay/078-M2/2023]	M	E	N	I	V	L	L	L	A	I	V	S	L	V	K	S	D	Q	I	C	I	G	Y	H	A	N	N	S	T	E	Q	V	D	T	I	M	E	K	N	V	T	V	T	H	A	Q	D	I	L
WNI41922.1_HA[Influenza_A_virus/Belcher-gull/Peru/A267/2022]	M	E	N	I	V	L	L	L	A	I	V	S	L	V	K	S	D	Q	I	C	I	G	Y	H	A	N	N	S	T	E	Q	V	D	T	I	M	E	K	N	V	T	V	T	H	A	Q	D	I	L
WDV81467.1_HA[Influenza_A_virus/Gallus-gallus/Peru/AIS0545/2022]	M	E	N	I	V	L	L	L	A	I	V	S	L	V	K	S	D	Q	I	C	I	G	Y	H	A	N	N	S	T	E	Q	V	D	T	I	M	E	K	N	V	T	V	T	H	A	Q	D	I	L
XDJ26643.1_HA[Influenza_A_virus/Colorado/139/2024]	M	E	N	I	V	L	L	L	A	I	V	S	L	V	K	S	D	Q	I	C	I	G	Y	H	A	N	N	S	T	E	Q	V	D	T	I	M	E	K	N	V	T	V	T	H	A	Q	D	I	L
XLV27167.1_HA[Influenza_A_virus/Montana/51_LUL_HA/2024]	M	E	N	I	V	L	L	L	A	I	V	S	L	V	K	S	D	Q	I	C	I	G	Y	H	A	N	N	S	T	E	Q	V	D	T	I	M	E	K	N	V	T	V	T	H	A	Q	D	I	L
XAJ25928.1_HA[Influenza_A_virus/domestic-cat/Texas/24-009311-004/2024]	M	E	N	I	V	L	L	L	A	I	V	S	L	V	K	S	D	Q	I	C	I	G	Y	H	A	N	N	S	T	E	Q	V	D	T	I	M	E	K	N	V	T	V	T	H	A	Q	D	I	L
XCZ64220.1_HA[Influenza_A_virus/House-Mouse/NM/24-014780-002-original/2024"]	M	E	N	I	V	L	L	L	A	I	V	S	L	V	K	S	D	Q	I	C	I	G	Y	H	A	N	N	S	T	E	Q	V	D	T	I	M	E	K	N	V	T	V	T	H	A	Q	D	I	L
WYX96735.1_HA[Influenza_A_virus/cattle/Texas/56283/2024]	M	E	N	I	V	L	L	L	A	I	V	S	L	V	K	S	D	Q	I	C	I	G	Y	H	A	N	N	S	T	E	Q	V	D	T	I	M	E	K	N	V	T	V	T	H	A	Q	D	I	L
WZL56519.1_HA[Influenza_A_virus/feline/Texas/24-029329-02/2024]	M	E	N	I	V	L	L	L	A	I	V	S	L	V	K	S	D	Q	I	C	I	G	Y	H	A	N	N	S	T	E	Q	V	D	T	I	M	E	K	N	V	T	V	T	H	A	Q	D	I	L
XHG66702.2_HA[Influenza_A_virus/cattle/Idaho/Broad_MF_006/2024]	M	E	N	I	V	L	L	L	A	I	V	S	L	V	K	S	D	Q	I	C	I	G	Y	H	A	N	N	S	T	E	Q	V	D	T	I	M	E	K	N	V	T	V	T	H	A	Q	D	I	L
XCO67366.1_HA[Influenza_A_virus/alpaca/Idaho/2024]	M	E	N	I	V	L	L	L	A	I	V	S	L	V	K	S	D	Q	I	C	I	G	Y	H	A	N	N	S	T	E	Q	V	D	T	I	M	E	K	N	V	T	V	T	H	A	Q	D	I	L
WYX94321.1_HA[Influenza_A_virus/bovine/Texas/2024]	M	E	N	I	V	L	L	L	A	I	V	S	L	V	K	S	D	Q	I	C	I	G	Y	H	A	N	N	S	T	E	Q	V	D	T	I	M	E	K	N	V	T	V	T	H	A	Q	D	I	L
WZL56507.1_HA[Influenza_A_virus/feline/Texas/2024]	M	E	N	I	V	L	L	L	A	I	V	S	L	V	K	S	D	Q	I	C	I	G	Y	H	A	N	N	S	T	E	Q	V	D	T	I	M	E	K	N	V	T	V	T	H	A	Q	D	I	L
XCZ64304.1_HA[Influenza_A_virus/Red-Fox/MI/24-013016-004-original/2024]	M	E	N	I	V	L	L	L	A	I	V	S	L	V	K	S	D	Q	I	C	I	G	Y	H	A	N	N	S	T	E	Q	V	D	T	I	M	E	K	N	V	T	V	T	H	A	Q	D	I	L
XHO52173.1_HA[Influenza_A_virus/Racoon/2024]	M	E	N	I	V	L	L	L	A	I	V	S	L	V	K	S	D	Q	I	C	I	G	Y	H	A	N	N	S	T	E	Q	V	D	T	I	M	E	K	N	V	T	V	T	H	A	Q	D	I	L
XBS45858.1_HA[Influenza_A_virus/Grackle/Texas/USL_047/2024]	M	E	N	I	V	L	L	L	A	I	V	S	L	V	K	S	D	Q	I	C	I	G	Y	H	A	N	N	S	T	E	Q	V	D	T	I	M	E	K	N	V	T	V	T	H	A	Q	D	I	L
XCO68626.1_HA[Influenza_A_virus/Chicken/Idaho/24-013706-001-original/2024]	M	E	N	I	V	L	L	L	A	I	V	S	L	V	K	S	D	Q	I	C	I	G	Y	H	A	N	N	S	T	E	Q	V	D	T	I	M	E	K	N	V	T	V	T	H	A	Q	D	I	L
XAJ25247.1_HA[Influenza_A_virus/A/goat/Minnesota/24-007234-059/2024]	M	E	N	I	V	L	L	L	A	I	V	S	L	V	K	S	D	Q	I	C	I	G	Y	H	A	N	N	S	T	E	Q	V	D	T	I	M	E	K	N	V	T	V	T	H	A	Q	D	I	L
BDH01750.1_HA[Influenza_A_virus/chicken/Ehime/TU11-2-24,25/2022]	M	E	N	I	V	L	L	L	A	I	V	S	L	V	K	S	D	Q	I	C	I	G	Y	H	A	N	N	S	T	E	Q	V	D	T	I	M	E	K	N	V	T	V	T	H	A	Q	D	I	L
XLL10621.1_HA[Influenza_A_virus/turkey/Germany-NW/2024AI04873/2024]	M	E	N	I	V	L	L	L	A	I	V	S	L	V	K	S	D	Q	I	C	I	G	Y	H	A	N	N	S	T	E	Q	V	D	T	I	M	E	K	N	V	T	V	T	H	A	Q	D	I	L
XLY78253.1_HA[Influenza_A_virus/Lousiana/Dec2024]	M	E	N	I	V	L	L	L	A	I	I	S	L	V	K	S	D	Q	I	C	I	G	Y	H	A	N	N	S	T	E	Q	V	D	T	I	M	E	K	N	V	T	V	T	H	A	Q	D	I	L
XKQ11420.1_HA[Influenza_A_virus/Washington/255/2024]	M	E	N	I	V	L	L	L	A	I	I	S	L	V	K	S	D	Q	I	C	I	G	Y	H	A	N	N	S	T	E	Q	V	D	T	I	M	E	K	N	V	T	V	T	H	A	Q	D	I	L
BEP19168.1_HA[Influenza_A_virus/white-tailed-eagle/Japan/OU-1/2022]	M	E	N	I	V	L	L	L	A	I	I	S	L	V	K	S	D	Q	I	C	I	G	Y	H	A	N	N	S	T	E	Q	V	D	T	I	M	E	K	N	V	T	V	T	H	A	Q	D	I	L
XBA03461.1_HA[Influenza_A_virus/polar-bear/Alaska/23-038123/2023]	M	E	N	I	V	L	L	L	A	I	I	S	L	V	K	S	D	Q	I	C	I	G	Y	H	A	N	N	S	T	E	Q	V	D	T	I	M	E	K	N	V	T	V	T	H	A	Q	D	I	L
WRI00961.1_HA[Influenza_A_virus/duck/Bangladesh/58401/2023]	M	E	N	I	V	L	L	L	A	T	V	S	L	V	K	S	D	Q	I	C	I	G	Y	H	A	N	N	S	T	E	Q	V	D	T	I	M	E	K	N	V	T	V	T	H	A	Q	D	I	L
UXW95954.1_HA[Influenza_A_virus/pintail/Egypt/RA19853OP/2021]	M	E	N	I	V	L	L	L	A	I	V	S	L	V	K	S	D	Q	I	C	I	G	Y	H	A	N	N	S	T	E	Q	V	D	T	I	M	E	K	N	V	T	V	T	H	A	Q	D	I	L
WFD50829.1_HA[Influenza_A_virus/harbor-seal/Maine/MME-22-185Pv-ns/2022]	M	E	N	I	V	L	L	L	A	T	V	S	L	V	K	S	D	Q	I	C	I	G	Y	H	A	N	N	S	T	E	Q	V	D	T	I	M	E	K	N	V	T	V	T	H	A	Q	D	I	L
WEU54184.1_HA[Influenza_A_virus/wild-duck/Colombia/Choco/3501/2022]	M	E	N	I	V	L	L	L	A	I	V	S	L	V	K	S	D	Q	I	C	I	G	Y	H	A	N	N	S	T	E	Q	V	D	T	I	M	E	K	N	V	T	V	T	H	A	Q	D	I	L
WHA25435.1_HA[Influenza_A_virus/Vulture/Florida/22-012327-003/2022]	M	E	N	I	V	L	L	L	A	I	V	S	L	V	K	S	D	Q	I	C	I	G	Y	H	A	N	N	S	T	E	Q	V	D	T	I	M	E	K	N	V	T	V	T	H	A	Q	D	I	L
WHA27283.1_HA[Influenza_A_virus/goose/Alaska/22-013831-003/2022]	M	E	N	I	V	L	L	L	A	I	V	S	L	V	K	S	D	Q	I	C	I	G	Y	H	A	N	N	S	T	E	Q	V	D	T	I	M	E	K	N	V	T	V	T	H	A	Q	D	I	L
WKF21371.1_HA[Influenza_A_virus/Northern_Pintail/USA/IZ22_0760_swab/2022]	M	E	N	I	V	L	L	L	A	I	V	S	L	V	K	S	D	Q	I	C	I	G	Y	H	A	N	N	S	T	E	Q	V	D	T	I	M	E	K	N	V	T	V	T	H	A	Q	D	I	L
WPF49852.1_HA[Influenza_A_virus/peregrine-falcon/NewYork/NYCVH-160820/2022]	M	E	N	I	V	L	L	L	A	I	V	S	L	V	K	S	D	Q	I	C	I	G	Y	H	A	N	N	S	T	E	Q	V	D	T	I	M	E	K	N	V	T	V	T	H	A	Q	D	I	L
[truncated: 519 more columns]

## Sheet: M1
Nombre	Pos1	Pos2	Pos3	Pos4	Pos5	Pos6	Pos7	Pos8	Pos9	Pos10	Pos11	Pos12	Pos13	Pos14	Pos15	Pos16	Pos17	Pos18	Pos19	Pos20	Pos21	Pos22	Pos23	Pos24	Pos25	Pos26	Pos27	Pos28	Pos29	Pos30	Pos31	Pos32	Pos33	Pos34	Pos35	Pos36	Pos37	Pos38	Pos39	Pos40	Pos41	Pos42	Pos43	Pos44	Pos45	Pos46	Pos47	Pos48	Pos49
AAD51928.1_M1[Influenza_A_virus(A/goose/Guangdong/1/1996(H5N1))]	M	S	L	L	T	E	V	E	T	Y	V	L	S	I	V	P	S	G	P	L	K	A	E	I	A	Q	R	L	E	D	V	F	A	G	K	N	T	D	L	E	A	L	M	E	W	L	K	T	R
XAO43966.1_M1[Influenza_A_virus/Sterna-hirundo/MacaeBR/0177-N/2024]	M	S	L	L	T	E	V	E	T	Y	V	L	S	I	V	P	S	G	P	L	K	A	E	I	A	Q	R	L	E	D	V	F	A	G	K	N	T	D	L	E	A	L	M	E	W	L	K	T	R
XIJ00995.1_M1[Influenza_A_virus/California/153/2024]	M	S	L	L	T	E	V	E	T	Y	V	L	S	I	V	P	S	G	P	L	K	A	E	I	A	Q	R	L	E	D	V	F	A	G	K	N	T	D	L	E	A	L	M	E	W	L	K	T	R
XLD56342.1_M1[Influenza_A_virus/California/181/2024]	M	S	L	L	T	E	V	E	T	Y	V	L	S	I	V	P	S	G	P	L	K	A	E	I	A	Q	R	L	E	D	V	F	A	G	K	N	T	D	L	E	A	L	M	E	W	L	K	T	R
XLE44795.1_M1[Influenza_A_virus/Emu/CA/24-031663-001-original/2024]	M	S	L	L	T	E	V	E	T	Y	V	L	S	I	V	P	S	G	P	L	K	A	E	I	A	Q	R	L	E	D	V	F	A	G	K	N	T	D	L	E	A	L	M	E	W	L	K	T	R
XDJ26646.1_M1[Influenza_A_virus/Colorado/139/2024]	M	S	L	L	T	E	V	E	T	Y	V	L	S	I	V	P	S	G	P	L	K	A	E	I	A	Q	R	L	E	D	V	F	A	G	K	N	T	D	L	E	A	L	M	E	W	L	K	T	R
XLV27168.1_M1[Influenza_A_virus/Montana/51_LUL_M/2024]	M	S	L	L	T	E	V	E	T	Y	V	L	S	I	V	P	S	G	P	L	K	A	E	I	A	Q	R	L	E	D	V	F	A	G	K	N	T	D	L	E	A	L	M	E	W	L	K	T	R
XAJ25929.1_M1[Influenza_A_virus/domestic-cat/Texas/24-009311-004/2024]	M	S	L	L	T	E	V	E	T	Y	V	L	S	I	V	P	S	G	P	L	K	A	E	I	A	Q	R	L	E	D	V	F	A	G	K	N	T	D	L	E	A	L	M	E	W	L	K	T	R
XCZ64223.1_M1[Influenza_A_virus/House-Mouse/NM/24-014780-002-original/2024]	M	S	L	L	T	E	V	E	T	Y	V	L	S	I	V	P	S	G	P	L	K	A	E	I	A	Q	R	L	E	D	V	F	A	G	K	N	T	D	L	E	A	L	M	E	W	L	K	T	R
WYX96738.1_M1[Influenza_A_virus/cattle/Texas/56283/2024]	M	S	L	L	T	E	V	E	T	Y	V	L	S	I	V	P	S	G	P	L	K	A	E	I	A	Q	R	L	E	D	V	F	A	G	K	N	T	D	L	E	A	L	M	E	W	L	K	T	R
WZL56522.1_M1[Influenza_A_virus/feline/Texas/24-029329-02/2024]	M	S	L	L	T	E	V	E	T	Y	V	L	S	I	V	P	S	G	P	L	K	A	E	I	A	Q	R	L	E	D	V	F	A	G	K	N	T	D	L	E	A	L	M	E	W	L	K	T	R
XKT94732.1_M1[Influenza_A_virus/cattle/Idaho/Broad_MF_006/2024]	M	S	L	L	T	E	V	E	T	Y	V	L	S	I	V	P	S	G	P	L	K	A	E	I	A	Q	R	L	E	D	V	F	A	G	K	N	T	D	L	E	A	L	M	E	W	L	K	T	R
XCO67369.1_M1[Influenza_A_virus/Alpaca/Idaho/24-014328-007-original/2024]	M	S	L	L	T	E	V	E	T	Y	V	L	S	I	V	P	S	G	P	L	K	A	E	I	A	Q	R	L	E	D	V	F	A	G	K	N	T	D	L	E	A	L	M	E	W	L	K	T	R
WYX94324.1_M1[Influenza_A_virus/Bovine/texas/24-029328-01/2024]	M	S	L	L	T	E	V	E	T	Y	V	L	S	I	V	P	S	G	P	L	K	A	E	I	A	Q	R	L	E	D	V	F	A	G	K	N	T	D	L	E	A	L	M	E	W	L	K	T	R
WZL56510.1_M1[Influenza_A_virus/feline/Texas/24-029329-01/2024]	M	S	L	L	T	E	V	E	T	Y	V	L	S	I	V	P	S	G	P	L	K	A	E	I	A	Q	R	L	E	D	V	F	A	G	K	N	T	D	L	E	A	L	M	E	W	L	K	T	R
XCZ64307.1_M1[Influenza_A_virus/Red-Fox/MI/24-013016-004-original/2024]	M	S	L	L	T	E	V	E	T	Y	V	L	S	I	V	P	S	G	P	L	K	A	E	I	A	Q	R	L	E	D	V	F	A	G	K	N	T	D	L	E	A	L	M	E	W	L	K	T	R
XAJ25248.1_M1[Influenza_A_virus/goat/Minnesota/24-007234-059/2024]	M	S	L	L	T	E	V	E	T	Y	V	L	S	I	V	P	S	G	P	L	K	A	E	I	A	Q	R	L	E	D	V	F	A	G	K	N	T	D	L	E	A	L	M	E	W	L	K	T	R
XHO52176.1_M1[Influenza_A_virus/Raccoon/IA/24-019376-001-original-repeat2/2024]	M	S	L	L	T	E	V	E	T	Y	V	L	S	I	V	P	S	G	P	L	K	A	E	I	A	Q	R	L	E	D	V	F	A	G	K	N	T	D	L	E	A	L	M	E	W	L	K	T	R
XBS45861.1_M1[Influenza_A_virus/Grackle/Texas/USL_047/2024]	M	S	L	L	T	E	V	E	T	Y	V	L	S	I	V	P	S	G	P	L	K	A	E	I	A	Q	R	L	E	D	V	F	A	G	K	N	T	D	L	E	A	L	M	E	W	L	K	T	R
XCO68629.1_M1[Influenza_A_virus/Chicken/Idaho/24-013706-001-original/2024]	M	S	L	L	T	E	V	E	T	Y	V	L	S	I	V	P	S	G	P	L	K	A	E	I	A	Q	R	L	E	D	V	F	A	G	K	N	T	D	L	E	A	L	M	E	W	L	K	T	R
XAN64347.1_M1[Influenza_A_virus/Procellaria-aequinoctialis/UbatubaBR/2271-N/2023]	M	S	L	L	T	E	V	E	T	Y	V	L	S	I	V	P	S	G	P	L	K	A	E	I	A	Q	R	L	E	D	V	F	A	G	K	N	T	D	L	E	A	L	M	E	W	L	K	T	R
WDV81515.1_M1[Influenza_A_virus/Gallus-gallus/Peru/AIS0539/2022]	M	S	L	L	T	E	V	E	T	Y	V	L	S	I	V	P	S	G	P	L	K	A	E	I	A	Q	R	L	E	D	V	F	A	G	K	N	T	D	L	E	A	L	M	E	W	L	K	T	R
WLC96965.1_M1[Influenza_A_virus/Black-necked-swan/Uruguay/078-M2/2023]	M	S	L	L	T	E	V	E	T	Y	V	L	S	I	V	P	S	G	P	L	K	A	E	I	A	Q	R	L	E	D	V	F	A	G	K	N	T	D	L	E	A	L	M	E	W	L	K	T	R
WPZ50761.1_M1[Influenza_A_virus/Chilean-dolphin/Maule/246026/2023]	M	S	L	L	T	E	V	E	T	Y	V	L	S	I	V	P	S	G	P	L	K	A	E	I	A	Q	R	L	E	D	V	F	A	G	K	N	T	D	L	E	A	L	M	E	W	L	K	T	R
XCO01700.1_M1[Influenza_A_virus/Southern-elephant-seal/Peninsula	M	S	L	L	T	E	V	E	T	Y	V	L	S	I	V	P	S	G	P	L	K	A	E	I	A	Q	R	L	E	D	V	F	A	G	K	N	T	D	L	E	A	L	M	E	W	L	K	T	R
WDV81647.1_M1[Influenza_A_virus/Panthera-leo/Peru/AIS0554/2023]	M	S	L	L	T	E	V	E	T	Y	V	L	S	I	V	P	S	G	P	L	K	A	E	I	A	Q	R	L	E	D	V	F	A	G	K	N	T	D	L	E	A	L	M	E	W	L	K	T	R
WXB47607.1_M1[Influenza_A_virus/South-American-tern/Argentina/CH-PD030/2023]	M	S	L	L	T	E	V	E	T	Y	V	L	S	I	V	P	S	G	P	L	K	A	E	I	A	Q	R	L	E	D	V	F	A	G	K	N	T	D	L	E	A	L	M	E	W	L	K	T	R
WXB47619.1_M1[Influenza_A_virus/royal-tern/Argentina/CH-PD036/2023]	M	S	L	L	T	E	V	E	T	Y	V	L	S	I	V	P	S	G	P	L	K	A	E	I	A	Q	R	L	E	D	V	F	A	G	K	N	T	D	L	E	A	L	M	E	W	L	K	T	R
WLC96941.1_M1[Influenza_A_virus/Backyard-duck/Uruguay/124-M3/2023]	M	S	L	L	T	E	V	E	T	Y	V	L	S	I	V	P	S	G	P	L	K	A	E	I	A	Q	R	L	E	D	V	F	A	G	K	N	T	D	L	E	A	L	M	E	W	L	K	T	R
WZL56533.1_M1,partial[Influenza_A_virus/Calidris-alba/Lima/M_7/2023]	-	-	-	-	-	-	-	-	-	-	-	-	-	-	-	-	-	-	-	-	-	-	-	-	-	-	-	-	-	-	-	-	-	-	-	-	-	-	-	-	-	-	-	-	-	-	-	-	-
WNI41930.1_M1[Influenza_A_virus/Belcher-gull/Peru/A267/2022]	M	S	L	L	T	E	V	E	T	Y	V	L	S	I	V	P	S	G	P	L	K	A	E	I	A	Q	R	L	E	D	V	F	A	G	K	N	T	D	L	E	A	L	M	E	W	L	K	T	R
WDV81470.1_M1[Influenza_A_virus/Gallus-gallus/Peru/AIS0545/2022]	M	S	L	L	T	E	V	E	T	Y	V	L	S	I	V	P	S	G	P	L	K	A	E	I	A	Q	R	L	E	D	V	F	A	G	K	N	T	D	L	E	A	L	M	E	W	L	K	T	R
WDE94872.1_M1[Influenza_A_virus/Pelican/CHL/227023-1/2022]	M	S	L	L	T	E	V	E	T	Y	V	L	S	I	V	P	S	G	P	L	K	A	E	I	A	Q	R	L	E	D	V	F	A	G	K	N	T	D	L	E	A	L	M	E	W	L	K	T	R
WDZ16837.1_M1[Influenza_A_virus/Pelecanus/Peru/VFAR-140/2022]	M	S	L	L	T	E	V	E	T	Y	V	L	S	I	V	P	S	G	P	L	K	A	E	I	A	Q	R	L	E	D	V	F	A	G	K	N	T	D	L	E	A	L	M	E	W	L	K	T	R
WPS70014.1_M1[Influenza_A_virus/Chimango-caracara/Coquimbo/242326-1/2023]	M	S	L	L	T	E	V	E	T	Y	V	L	S	I	V	P	S	G	P	L	K	A	E	I	A	Q	R	L	E	D	V	F	A	G	K	N	T	D	L	E	A	L	M	E	W	L	K	T	R
WPS69899.1_M1[Influenza_A_virus/Humboldt-penguin/Antofagasta/236063-2/2023]	M	S	L	L	T	E	V	E	T	Y	V	L	S	I	V	P	S	G	P	L	K	A	E	I	A	Q	R	L	E	D	V	F	A	G	K	N	T	D	L	E	A	L	M	E	W	L	K	T	R
WQF62333.1_M1[Influenza_A_virus/cormorant/Antofagasta/236025-1/2023]	M	S	L	L	T	E	V	E	T	Y	V	L	S	I	V	P	S	G	P	L	K	A	E	I	A	Q	R	L	E	D	V	F	A	G	K	N	T	D	L	E	A	L	M	E	W	L	K	T	R
WPM96683.1_M1[Influenza_A_virus/Numida-meleagris/Maracaja/1843-N3/2023]	M	S	L	L	T	E	V	E	T	Y	V	L	S	I	V	P	S	G	P	L	K	A	E	I	A	Q	R	L	E	D	V	F	A	G	K	N	T	D	L	E	A	L	M	E	W	L	K	T	R
WLK83167.1_M1[Influenza_A_virus/Fregata-magnificens/RJ/1532-N/2023]	M	S	L	L	T	E	V	E	T	Y	V	L	S	I	V	P	S	G	P	L	K	A	E	I	A	Q	R	L	E	D	V	F	A	G	K	N	T	D	L	E	A	L	M	E	W	L	K	T	R
WKF49012.1_M1[Influenza_A_virus/Thalasseus-acuflavidus/EspiritoSanto/1339_N2/20232)]	M	S	L	L	T	E	V	E	T	Y	V	L	S	I	V	P	S	G	P	L	K	A	E	I	A	Q	R	L	E	D	V	F	A	G	K	N	T	D	L	E	A	L	M	E	W	L	K	T	R
XLL10624.1_M1[Influenza_A_virus/turkey/Germany-NW/2024AI04873/2024]	M	S	L	L	T	E	V	E	T	Y	V	L	S	I	V	P	S	G	P	L	K	A	E	I	A	Q	R	L	E	D	V	F	S	G	K	N	T	D	L	E	A	L	M	E	W	L	K	T	R
UXW95957.1_M1[Influenza_A_virus/pintail/Egypt/RA19853OP/2021]	M	S	L	L	T	E	V	E	T	Y	V	L	S	I	V	P	S	G	P	L	K	A	E	I	A	Q	R	L	E	D	V	F	A	G	K	N	T	D	L	E	A	L	M	E	W	L	K	T	R
BDH01754.1_M1[Influenza_A_virus/chicken/Ehime/TU11-2-24,25/2022]	M	S	L	L	T	E	V	E	T	Y	V	L	S	I	V	P	S	G	P	L	K	A	E	I	A	Q	R	L	E	D	V	F	A	G	K	N	T	D	L	E	A	L	M	E	W	L	K	T	R
WRI00964.1_M1[Influenza_A_virus/duck/Bangladesh/58401/2023]	M	S	L	L	T	E	V	E	T	Y	V	L	S	I	V	P	S	G	P	L	K	A	E	I	A	Q	R	L	E	D	V	F	A	G	K	N	T	D	L	E	A	L	M	E	W	L	K	T	R
XLY78255.1_M1[Influenza_A_virus/Louisiana/12/2024	M	S	L	L	T	E	V	E	T	Y	V	L	S	I	V	P	S	G	P	L	K	A	E	I	A	Q	R	L	E	D	V	F	A	G	K	N	T	D	L	E	A	L	M	E	W	L	K	T	R
XKQ11411.1_M1[Influenza_A_virus/Washington/255/2024]	M	S	L	L	T	E	V	E	T	Y	V	L	S	I	V	P	S	G	P	L	K	A	E	I	A	Q	R	L	E	D	V	F	A	G	K	N	T	D	L	E	A	L	M	E	W	L	K	T	R
XBA03464.1_M1[Influenza_A_virus/polar-bear/Alaska/23-038123/2023]	M	S	L	L	T	E	V	E	T	Y	V	L	S	I	V	P	S	G	P	L	K	A	E	I	A	Q	R	L	E	D	V	F	A	G	K	N	T	D	L	E	A	L	M	E	W	L	K	T	R
BEP19172.1_M1[Influenza_A_virus/white-tailed-eagle/Japan/OU-1/2022]	M	S	L	L	T	E	V	E	T	Y	V	L	S	I	V	P	S	G	P	L	K	A	E	I	A	Q	R	L	E	D	V	F	A	G	K	N	T	D	L	E	A	L	M	E	W	L	K	T	R
WFD50831.1_M1[Influenza_A_virus/harbor-seal/Maine/MME-22-185Pv-ns/2022]	M	S	L	L	T	E	V	E	T	Y	V	L	S	I	V	P	S	G	P	L	K	A	E	I	A	Q	R	L	E	D	V	F	A	G	K	N	T	D	L	E	A	L	M	E	W	L	K	T	R
WHA27286.1_M1[Influenza_A_virus/goose/Alaska/22-013831-003/2022]	M	S	L	L	T	E	V	E	T	Y	V	L	S	I	V	P	S	G	P	L	K	A	E	I	A	Q	R	L	E	D	V	F	A	G	K	N	T	D	L	E	A	L	M	E	W	L	K	T	R
WKF21374.1_M1[Influenza_A_virus/Northern_Pintail/USA/IZ22_0760_swab/2022]	M	S	L	L	T	E	V	E	T	Y	V	L	S	I	V	P	S	G	P	L	K	A	E	I	A	Q	R	L	E	D	V	F	A	G	K	N	T	D	L	E	A	L	M	E	W	L	K	T	R
WPF49860.1_M1[Influenza_A_virus/peregrine-falcon/NewYork/NYCVH-160820/2022]	M	S	L	L	T	E	V	E	T	Y	V	L	S	I	V	P	S	G	P	L	K	A	E	I	A	Q	R	L	E	D	V	F	A	G	K	N	T	D	L	E	A	L	M	E	W	L	K	T	R
WHA25438.1_M1[Influenza_A_virus/Vulture/Florida/22-012327-003/2022]	M	S	L	L	T	E	V	E	T	Y	V	L	S	I	V	P	S	G	P	L	K	A	E	I	A	Q	R	L	E	D	V	F	A	G	K	N	T	D	L	E	A	L	M	E	W	L	K	T	R
WEU54187.1_M1[Influenza_A_virus/wild-duck/Colombia/Choco/3501/2022]	M	S	L	L	T	E	V	E	T	Y	V	L	S	I	V	P	S	G	P	L	K	A	E	I	A	Q	R	L	E	D	V	F	A	G	K	N	T	D	L	E	A	L	M	E	W	L	K	T	R
[truncated: 203 more columns]

## Sheet: M2
Nombre	Posición_1	Posición_2	Posición_3	Posición_4	Posición_5	Posición_6	Posición_7	Posición_8	Posición_9	Posición_10	Posición_11	Posición_12	Posición_13	Posición_14	Posición_15	Posición_16	Posición_17	Posición_18	Posición_19	Posición_20	Posición_21	Posición_22	Posición_23	Posición_24	Posición_25	Posición_26	Posición_27	Posición_28	Posición_29	Posición_30	Posición_31	Posición_32	Posición_33	Posición_34	Posición_35	Posición_36	Posición_37	Posición_38	Posición_39	Posición_40	Posición_41	Posición_42	Posición_43	Posición_44	Posición_45	Posición_46	Posición_47	Posición_48	Posición_49
AAD51929.1_M2[Influenza_A_virus(A/goose/Guangdong/1/1996(H5N1))]	M	S	L	L	T	E	V	E	T	P	T	K	N	E	W	E	C	K	C	S	D	S	S	D	P	L	V	V	A	A	S	I	I	G	I	L	H	L	I	L	W	I	L	D	R	L	F	F	K
XLL10625.1_M2[Influenza_A_virus/turkey/Germany-NW/2024AI04873/2024]	M	S	L	L	T	E	V	E	T	P	T	R	N	G	W	E	C	N	C	S	G	S	S	D	P	L	V	I	A	A	S	I	I	G	I	L	H	L	I	L	W	I	L	D	R	L	F	F	K
XHO52177.1_M2[Influenza_A_virus/Raccoon/IA/24-019376-001-original-repeat2/2024]	M	S	L	L	T	E	V	E	T	P	T	K	N	G	W	E	C	N	C	S	D	S	S	D	P	L	V	T	A	A	S	I	I	G	I	L	H	L	I	L	W	I	L	D	R	L	F	F	K
XIJ00996.1_M2[Influenza_A_virus/California/153/2024]	M	S	L	L	T	E	V	E	T	P	T	K	N	G	W	E	C	N	C	S	D	S	S	D	P	L	V	I	A	A	S	I	I	G	I	L	H	L	I	L	W	I	L	D	R	L	F	F	K
XDJ26647.1_M2[Influenza_A_virus/Colorado/139/2024]	M	S	L	L	T	E	V	E	T	P	T	K	N	G	W	E	C	N	C	S	D	S	S	D	P	L	V	I	A	A	S	I	I	G	I	L	H	L	I	L	W	I	L	D	R	L	F	F	K
XLD56343.1_M2[Influenza_A_virus/California/181/2024]	M	S	L	L	T	E	V	E	T	P	T	K	N	G	W	E	C	N	C	S	D	S	S	D	P	L	V	I	A	A	S	I	I	G	I	L	H	L	I	L	W	I	L	D	R	L	F	F	K
XLV27169.1_M2[Influenza_A_virus/Montana/51_LUL_M/2024]	M	S	L	L	T	E	V	E	T	P	T	K	N	G	W	E	C	N	C	S	D	S	S	D	P	L	V	I	A	A	S	I	I	G	I	L	H	L	I	L	W	I	L	D	R	L	F	F	K
XAJ25930.1_M2[Influenza_A_virus/domestic-cat/Texas/24-009311-004/2024]	M	S	L	L	T	E	V	E	T	P	T	K	N	G	W	E	C	N	C	S	D	S	S	D	P	L	V	I	A	A	S	I	I	G	I	L	H	L	I	L	W	I	L	D	R	L	F	F	K
XCZ64224.1_M2[Influenza_A_virus/House-Mouse/NM/24-014780-002-original/2024]	M	S	L	L	T	E	V	E	T	P	T	K	N	G	W	E	C	N	C	S	D	S	S	D	P	L	V	I	A	A	S	I	I	G	I	L	H	L	I	L	W	I	L	D	R	L	F	F	K
WZL56523.1_M2[Influenza_A_virus/feline/Texas/24-029329-02/2024]	M	S	L	L	T	E	V	E	T	P	T	K	N	G	W	E	C	N	C	S	D	S	S	D	P	L	V	I	A	A	S	I	I	G	I	L	H	L	I	L	W	I	L	D	R	L	F	F	K
XKT94731.1_M2[Influenza_A_virus/cattle/Idaho/Broad_MF_006/2024]	M	S	L	L	T	E	V	E	T	P	T	K	N	G	W	E	C	N	C	S	D	S	S	D	P	L	V	I	A	A	S	I	I	G	I	L	H	L	I	L	W	I	L	D	R	L	F	F	K
XCO67370.1_M2[Influenza_A_virus/Alpaca/Idaho/24-014328-007-original/2024]	M	S	L	L	T	E	V	E	T	P	T	K	N	G	W	E	C	N	C	S	D	S	S	D	P	L	V	I	A	A	S	I	I	G	I	L	H	L	I	L	W	I	L	D	R	L	F	F	K
WYX94325.1_M2[Influenza_A_virus/Bovine/texas/24-029328-01/2024]	M	S	L	L	T	E	V	E	T	P	T	K	N	G	W	E	C	N	C	S	D	S	S	D	P	L	V	I	A	A	S	I	I	G	I	L	H	L	I	L	W	I	L	D	R	L	F	F	K
WZL56511.1_M2[Influenza_A_virus/feline/Texas/24-029329-01/2024]	M	S	L	L	T	E	V	E	T	P	T	K	N	G	W	E	C	N	C	S	D	S	S	D	P	L	V	I	A	A	S	I	I	G	I	L	H	L	I	L	W	I	L	D	R	L	F	F	K
XCZ64308.1_M2[Influenza_A_virus/Red-Fox/MI/24-013016-004-original/2024]	M	S	L	L	T	E	V	E	T	P	T	K	N	G	W	E	C	N	C	S	D	S	S	D	P	L	V	I	A	A	S	I	I	G	I	L	H	L	I	L	W	I	L	D	R	L	F	F	K
XAJ25249.1_M2[Influenza_A_virus/goat/Minnesota/24-007234-059/2024]	M	S	L	L	T	E	V	E	T	P	T	K	N	G	W	E	C	N	C	S	D	S	S	D	P	L	V	I	A	A	S	I	I	G	I	L	H	L	I	L	W	I	L	D	R	L	F	F	K
XLE44796.1_M2[Influenza_A_virus/Emu/CA/24-031663-001-original/2024]	M	S	L	L	T	E	V	E	T	P	T	K	N	G	W	E	C	N	C	S	D	S	S	D	P	L	V	I	A	A	S	I	I	G	I	L	H	L	I	L	W	I	L	D	R	L	F	F	K
XBS45862.1_M2[Influenza_A_virus/Grackle/Texas/USL_047/2024]	M	S	L	L	T	E	V	E	T	P	T	K	N	G	W	E	C	N	C	S	D	S	S	D	P	L	V	I	A	A	S	I	I	G	I	L	H	L	I	L	W	I	L	D	R	L	F	F	K
XCO68630.1_M2[Influenza_A_virus/Chicken/Idaho/24-013706-001-original/2024]	M	S	L	L	T	E	V	E	T	P	T	K	N	G	W	E	C	N	C	S	D	S	S	D	P	L	V	I	A	A	S	I	I	G	I	L	H	L	I	L	W	I	L	D	R	L	F	F	K
WYX96739.1_M2[Influenza_A_virus/cattle/Texas/56283/2024]	M	S	L	L	T	E	V	E	T	P	T	K	N	G	W	E	C	N	C	S	D	S	S	D	P	L	A	I	A	A	S	I	I	G	I	L	H	L	I	L	W	I	L	D	R	L	F	F	K
WRI00965.1_M2[Influenza_A_virus/duck/Bangladesh/58401/2023]	M	S	L	L	T	E	V	E	T	P	T	K	N	G	W	E	C	N	C	S	D	S	S	D	P	L	A	I	A	A	S	I	I	G	I	L	H	L	I	L	W	I	L	D	R	L	F	F	K
WZL56534.1_M2,partial[Influenza_A_virus/Calidris-alba/Lima/M_7/2023]	-	-	-	-	-	-	-	-	-	P	T	K	N	G	W	E	C	N	C	S	D	S	S	D	P	L	V	I	A	A	S	I	I	G	I	L	H	L	I	L	W	I	L	D	R	L	F	F	K
WHA25439.1_M2[Influenza_A_virus/Vulture/Florida/22-012327-003/2022]	M	S	L	L	T	E	V	E	T	P	T	K	N	G	W	E	C	N	C	S	D	S	S	D	P	L	V	I	A	A	S	I	I	G	I	L	H	L	I	L	W	I	L	D	R	L	F	F	K
WLC96942.1_M2[Influenza_A_virus/Backyard-duck/Uruguay/124-M3/2023]	M	S	L	L	T	E	V	E	T	P	T	K	N	G	W	E	C	N	C	S	D	S	S	D	P	L	V	I	A	A	S	I	I	G	I	L	H	L	I	L	W	I	L	D	R	L	F	F	K
XAN64348.1_M2[Influenza_A_virus/Procellaria-aequinoctialis/UbatubaBR/2271-N/2023]	M	S	L	L	T	E	V	E	T	P	T	K	N	G	W	E	C	N	C	S	D	S	S	D	P	L	V	I	A	A	S	I	I	G	I	L	H	L	I	L	W	I	L	D	R	L	F	F	K
WLK83168.1_M2,partial[Influenza_A_virus/Fregata-magnificens/RJ/1532-N/2023]	M	S	L	L	T	E	V	E	T	P	T	K	N	G	W	E	C	N	C	S	D	S	S	D	P	L	V	I	A	A	S	I	I	G	I	L	H	L	I	L	W	I	L	D	R	L	F	F	K
XAO43967.1_M2[Influenza_A_virus/Sterna-hirundo/MacaeBR/0177-N/2024]	M	S	L	L	T	E	V	E	T	P	T	K	N	G	W	E	C	N	C	S	D	S	S	D	P	L	V	I	A	A	S	I	I	G	I	L	H	L	I	L	W	I	L	D	R	L	F	F	K
WEU54188.1_M2[Influenza_A_virus/wild-duck/Colombia/Choco/3501/2022]	M	S	L	L	T	E	V	E	T	P	I	K	N	G	W	E	C	N	Y	S	D	S	S	D	P	L	V	I	A	A	S	I	I	G	I	L	H	L	I	L	W	I	L	D	R	L	F	F	K
WPF49861.1_M2[Influenza_A_virus/peregrine-falcon/NewYork/NYCVH-160820/2022]	M	S	L	L	T	E	V	E	T	P	T	K	N	G	W	E	C	N	Y	S	D	S	S	D	P	L	V	I	A	A	S	I	I	G	I	L	H	L	I	L	W	I	L	D	R	L	F	F	K
WFD50832.1_M2[Influenza_A_virus/harbor-seal/Maine/MME-22-185Pv-ns/2022]	M	S	L	L	T	E	V	E	T	P	T	K	N	G	W	E	C	N	C	S	D	S	S	D	P	L	I	I	A	A	S	I	I	G	I	L	H	L	I	L	W	I	L	D	R	L	F	F	K
XLY78256.1_M2[Influenza_A_virus/Louisiana/12/2024	M	S	L	L	T	E	V	E	T	P	T	K	N	G	W	E	C	N	C	S	D	S	S	D	P	L	V	I	A	A	S	I	I	G	I	L	H	L	I	L	W	I	L	D	R	L	F	F	K
XKQ11412.1_M2[Influenza_A_virus/Washington/255/2024]	M	S	L	L	T	E	V	E	T	P	T	K	N	G	W	E	C	N	C	S	D	S	S	D	P	L	V	I	A	A	S	I	I	G	I	L	H	L	I	L	W	I	L	D	R	L	F	F	K
XBA03465.1_M2[Influenza_A_virus/polar-bear/Alaska/23-038123/2023]	M	S	L	L	T	E	V	E	T	P	T	K	N	G	W	E	C	N	C	S	D	S	S	D	P	L	V	I	A	A	S	I	I	G	I	L	H	L	I	L	W	I	L	D	R	L	F	F	K
UXW95958.1_M2[Influenza_A_virus/pintail/Egypt/RA19853OP/2021]	M	S	L	L	T	E	V	E	T	P	T	K	N	G	W	E	C	N	C	S	D	S	S	D	P	L	V	I	A	A	S	I	I	G	I	L	H	L	I	L	W	I	L	D	R	L	F	F	K
BEP19171.1_M2[Influenza_A_virus/white-tailed-eagle/Japan/OU-1/2022]	M	S	L	L	T	E	V	E	T	P	T	K	N	G	W	E	C	N	C	S	D	S	S	D	P	L	V	I	A	A	S	I	I	G	I	L	H	L	I	L	W	I	L	D	R	L	F	F	K
BDH01753.1_M2[Influenza_A_virus/chicken/Ehime/TU11-2-24,25/2022]	M	S	L	L	T	E	V	E	T	P	T	K	N	G	W	E	C	N	C	S	D	S	S	D	P	L	V	I	A	A	S	I	I	G	I	L	H	L	I	L	W	I	L	D	R	L	F	F	K
WPZ50762.1_M2[Influenza_A_virus/Chilean-dolphin/Maule/246026/2023]	M	S	L	L	T	E	V	E	T	P	T	K	N	G	W	E	C	N	C	S	D	S	S	D	P	L	V	I	A	A	S	I	I	G	I	L	H	L	I	L	W	I	L	D	R	L	F	F	K
XCO01701.1_M2[Influenza_A_virus/Southern-elephant-seal/Peninsula	M	S	L	L	T	E	V	E	T	P	T	K	N	G	W	E	C	N	C	S	D	S	S	D	P	L	V	I	A	A	S	I	I	G	I	L	H	L	I	L	W	I	L	D	R	L	F	F	K
WDV81648.1_M2[Influenza_A_virus/Panthera-leo/Peru/AIS0554/2023]	M	S	L	L	T	E	V	E	T	P	T	K	N	G	W	E	C	N	C	S	D	S	S	D	P	L	V	I	A	A	S	I	I	G	I	L	H	L	I	L	W	I	L	D	R	L	F	F	K
WHA27287.1_M2[Influenza_A_virus/goose/Alaska/22-013831-003/2022]	M	S	L	L	T	E	V	E	T	P	T	K	N	G	W	E	C	N	C	S	D	S	S	D	P	L	V	I	A	A	S	I	I	G	I	L	H	L	I	L	W	I	L	D	R	L	F	F	K
WKF21375.1_M2[Influenza_A_virus/Northern_Pintail/USA/IZ22_0760_swab/2022]	M	S	L	L	T	E	V	E	T	P	T	K	N	G	W	E	C	N	C	S	D	S	S	D	P	L	V	I	A	A	S	I	I	G	I	L	H	L	I	L	W	I	L	D	R	L	F	F	K
WXB47608.1_M2,partial[Influenza_A_virus/South-American-tern/Argentina/CH-PD030/2023]	M	S	L	L	T	E	V	E	T	P	T	K	N	G	W	E	C	N	C	S	D	S	S	D	P	L	V	I	A	A	S	I	I	G	I	L	H	L	I	L	W	I	L	D	R	L	F	F	K
WXB47620.1_M2,partial[Influenza_A_virus/royal-tern/Argentina/CH-PD036/2023]	M	S	L	L	T	E	V	E	T	P	T	K	N	G	W	E	C	N	C	S	D	S	S	D	P	L	V	I	A	A	S	I	I	G	I	L	H	L	I	L	W	I	L	D	R	L	F	F	K
WLC96966.1_M2[Influenza_A_virus/Black-necked-swan/Uruguay/078-M2/2023]	M	S	L	L	T	E	V	E	T	P	T	K	N	G	W	E	C	N	C	S	D	S	S	D	P	L	V	I	A	A	S	I	I	G	I	L	H	L	I	L	W	I	L	D	R	L	F	F	K
WNI41931.1_M2[Influenza_A_virus/Belcher-gull/Peru/A267/2022]	M	S	L	L	T	E	V	E	T	P	T	K	N	G	W	E	C	N	C	S	D	S	S	D	P	L	V	I	A	A	S	I	I	G	I	L	H	L	I	L	W	I	L	D	R	L	F	F	K
WDV81471.1_M2[Influenza_A_virus/Gallus-gallus/Peru/AIS0545/2022]	M	S	L	L	T	E	V	E	T	P	T	K	N	G	W	E	C	N	C	S	D	S	S	D	P	L	V	I	A	A	S	I	I	G	I	L	H	L	I	L	W	I	L	D	R	L	F	F	K
WDV81516.1_M2[Influenza_A_virus/Gallus-gallus/Peru/AIS0539/2022]	M	S	L	L	T	E	V	E	T	P	T	K	N	G	W	E	C	N	C	S	D	S	S	D	P	L	V	I	A	A	S	I	I	G	I	L	H	L	I	L	W	I	L	D	R	L	F	F	K
WDE94873.1_M2[Influenza_A_virus/Pelican/CHL/227023-1/2022]	M	S	L	L	T	E	V	E	T	P	T	K	N	G	W	E	C	N	C	S	D	S	S	D	P	L	V	I	A	A	S	I	I	G	I	L	H	L	I	L	W	I	L	D	R	L	F	F	K
WDZ16838.1_M2[Influenza_A_virus/Pelecanus/Peru/VFAR-140/2022]	M	S	L	L	T	E	V	E	T	P	T	K	N	G	W	E	C	N	C	S	D	S	S	D	P	L	V	I	A	A	S	I	I	G	I	L	H	L	I	L	W	I	L	D	R	L	F	F	K
WPS70015.1_M2[Influenza_A_virus/Chimango-caracara/Coquimbo/242326-1/2023]	M	S	L	L	T	E	V	E	T	P	T	K	N	G	W	E	C	N	C	S	D	S	S	D	P	L	V	I	A	A	S	I	I	G	I	L	H	L	I	L	W	I	L	D	R	L	F	F	K
WPS69900.1_M2[Influenza_A_virus/Humboldt-penguin/Antofagasta/236063-2/2023]	M	S	L	L	T	E	V	E	T	P	T	K	N	G	W	E	C	N	C	S	D	S	S	D	P	L	V	I	A	A	S	I	I	G	I	L	H	L	I	L	W	I	L	D	R	L	F	F	K
WQF62334.1_M2[Influenza_A_virus/cormorant/Antofagasta/236025-1/2023]	M	S	L	L	T	E	V	E	T	P	T	K	N	G	W	E	C	N	C	S	D	S	S	D	P	L	V	I	A	A	S	I	I	G	I	L	H	L	I	L	W	I	L	D	R	L	F	F	K
WPM96684.1_M2[Influenza_A_virus/Numida-meleagris/Maracaja/1843-N3/2023]	M	S	L	L	T	E	V	E	T	P	T	K	N	G	W	E	C	N	C	S	D	S	S	D	P	L	V	I	A	A	S	I	I	G	I	L	H	L	I	L	W	I	L	D	R	L	F	F	K
[truncated: 48 more columns]

## Sheet: NA
Nombre	AA_1	AA_2	AA_3	AA_4	AA_5	AA_6	AA_7	AA_8	AA_9	AA_10	AA_11	AA_12	AA_13	AA_14	AA_15	AA_16	AA_17	AA_18	AA_19	AA_20	AA_21	AA_22	AA_23	AA_24	AA_25	AA_26	AA_27	AA_28	AA_29	AA_30	AA_31	AA_32	AA_33	AA_34	AA_35	AA_36	AA_37	AA_38	AA_39	AA_40	AA_41	AA_42	AA_43	AA_44	AA_45	AA_46	AA_47	AA_48	AA_49
XLY78254.1_NA[Influenza_A_virus/Lousiana/dec2024]	M	N	P	N	Q	K	I	I	T	I	G	S	I	C	M	V	I	G	I	I	S	L	V	L	Q	I	G	N	I	I	S	I	W	V	S	H	S	I	Q	T	G	N	Q	N	H	P	E	T	C
XKQ11418.1_NA[Influenza_A_virus/Washington/255/2024)]	M	N	P	N	Q	K	I	I	T	I	G	S	I	C	M	V	I	G	I	I	S	L	V	L	Q	I	G	N	I	I	S	I	W	V	S	H	S	I	Q	T	G	N	Q	N	H	P	E	T	C
AAD51926.1_NA[Influenza_A_virus(A/goose/Guangdong/1/1996(H5N1))]	M	N	P	N	Q	K	I	I	T	I	G	S	I	C	M	V	V	G	I	I	S	L	M	L	Q	I	G	N	I	I	S	I	W	V	S	H	S	I	Q	T	G	N	Q	H	Q	A	E	P	C
BDH01752.1_NA[Influenza_A_virus/chicken/Ehime/TU11-2-24,25/2022]	M	N	P	N	Q	K	I	T	T	I	G	S	I	C	M	A	I	G	I	V	S	L	M	L	Q	I	G	N	I	I	S	I	W	V	S	H	S	I	Q	T	G	N	Q	Y	Q	P	E	P	C
WPF49853.1_NA[Influenza_A_virus/A/peregrine-falcon/NewYork/NYCVH-160820/2022]	M	N	P	N	Q	K	I	T	T	I	G	S	I	C	M	V	I	G	I	V	S	L	M	L	Q	I	G	N	I	I	S	I	W	V	S	H	S	I	R	T	G	N	Q	Y	Q	P	E	P	C
WKF21373.1_NA[Influenza_A_virus/Northern_Pintail/USA/IZ22_0760_swab/2022]	M	N	P	N	Q	K	I	T	T	I	G	S	I	C	M	V	I	G	I	V	S	L	M	L	Q	I	G	N	I	I	S	I	W	V	S	H	S	I	Q	T	G	N	Q	Y	Q	P	E	P	C
WFD50830.1_NA[Influenza_A_virus/harbor-seal/Maine/MME-22-185Pv-ns/2022]	M	N	P	N	Q	K	I	T	T	I	G	S	I	C	M	V	I	G	I	V	S	L	M	L	Q	I	G	N	I	I	S	I	W	V	S	H	S	I	Q	T	G	N	Q	Y	Q	P	E	P	C
WHA27285.1_NA[Influenza_A_virus/goose/Alaska/22-013831-003/2022]	M	N	P	N	Q	K	I	T	T	I	G	S	I	C	M	V	I	G	I	V	S	L	M	L	Q	I	G	N	I	I	S	I	W	V	S	H	S	I	Q	T	G	N	Q	Y	Q	P	E	P	C
WHA25437.1_NA[Influenza_A_virus/Vulture/Florida/22-012327-003/2022]	M	N	P	N	Q	K	I	T	T	I	G	S	I	C	M	V	I	G	I	V	S	L	M	L	Q	I	G	N	I	I	S	I	W	V	S	H	S	I	Q	T	G	N	Q	Y	Q	P	E	P	C
WEU54186.1_NA[Influenza_A_virus/wild-duck/Colombia/Choco/3501/2022]	M	N	P	N	Q	K	I	T	T	I	G	S	I	C	M	V	I	G	I	V	S	L	M	L	Q	I	G	N	I	I	S	I	W	V	S	H	S	I	R	T	G	N	Q	Y	Q	P	E	P	C
WDZ16836.1_NA,partial[Influenza_A_virus/Pelecanus/Peru/VFAR-140/2022]	-	-	-	-	-	-	-	-	-	I	G	S	X	C	M	V	I	G	I	V	S	L	M	L	Q	I	G	N	I	I	S	I	W	V	S	H	S	I	Q	T	G	N	Q	Y	Q	P	E	P	C
WPM96682.1_NA[Influenza_A_virus/Numida-meleagris/Maracaja/1843-N3/2023]	M	N	P	N	Q	K	I	T	T	I	G	S	I	C	M	V	I	G	V	V	S	L	M	L	Q	I	G	N	I	I	S	I	W	V	S	H	S	I	Q	T	G	N	Q	Y	Q	P	E	P	C
WNI41940.1_NA[Influenza_A_virus/Belcher-gull/Peru/A267/2022]	M	N	P	N	Q	K	I	T	T	I	G	S	I	C	M	V	I	G	I	V	S	L	M	L	Q	I	G	N	I	I	S	I	W	V	S	H	S	I	Q	T	G	N	Q	Y	Q	P	E	P	C
WGF23959.1_NA,partial[Influenza_A_virus/Andean-Guayata/Argentina/140223/2023]	-	-	-	-	-	-	-	-	-	-	-	-	-	C	M	V	I	G	I	V	S	L	M	L	Q	T	G	N	I	I	S	I	W	V	S	H	S	I	Q	T	G	N	Q	Y	Q	P	E	P	C
XAO43965.1_NA[Influenza_A_virus/Sterna-hirundo/MacaeBR/0177-N/2024]	M	N	P	N	Q	K	I	T	T	I	G	S	I	C	M	V	I	G	I	V	S	L	M	L	Q	I	G	N	I	I	S	I	W	V	S	H	S	I	Q	T	G	N	Q	Y	Q	P	E	P	C
WZL56532.1_NA[Influenza_A_virus/Calidris-alba/Lima]	M	N	P	N	Q	K	I	T	T	I	G	S	I	C	M	V	I	G	I	V	S	L	M	L	Q	I	G	N	I	I	S	I	W	V	S	H	S	I	Q	T	G	N	Q	Y	Q	P	E	P	C
WLC96943.1_NA[Influenza_A_virus/Backyard-duck/Uruguay/124-M3/2023]	M	N	P	N	Q	K	I	T	T	I	G	S	I	C	M	V	I	G	I	V	S	L	M	L	Q	I	G	N	I	I	S	I	W	V	S	H	S	I	Q	T	G	N	Q	Y	Q	P	E	P	C
WLC96967.1_NA[Influenza_A_virus/Black-necked-swan/Uruguay/078-M2/2023]	M	N	P	N	Q	K	I	T	T	I	G	S	I	C	M	V	I	G	I	V	S	L	M	L	Q	I	G	N	I	I	S	I	W	V	S	H	S	I	Q	T	G	N	Q	Y	Q	P	E	P	C
WDV81646.1_NA[Influenza_A_virus/Panthera-leo-/Peru/2023]	M	N	P	N	Q	K	I	T	T	I	G	S	I	C	M	V	I	G	I	V	S	L	M	L	Q	I	G	N	I	I	S	I	W	V	S	H	S	I	Q	T	G	N	Q	Y	Q	P	E	P	C
XCO01699.1_NA[Influenza_A_virus/Southern-elephant-seal/Peninsula	M	N	P	N	Q	K	I	T	T	I	G	S	I	C	M	V	I	G	I	V	S	L	M	L	Q	I	G	N	I	I	S	I	W	V	S	H	S	I	Q	T	G	N	Q	Y	Q	P	E	P	C
WPZ50760.1_NA[Influenza_A_virus/Chilean-dolphin/Maule/246026/2023]	M	N	P	N	Q	K	I	T	T	I	G	S	I	C	M	V	I	G	I	V	S	L	M	L	Q	I	G	N	I	I	S	I	W	V	S	H	S	I	Q	T	G	N	Q	Y	Q	P	E	P	C
WXB47606.1_NA[Influenza_A_virus/South-American-tern/Argentina/CH-PD030/2023]	M	N	P	N	Q	K	I	T	T	I	G	S	I	C	M	V	I	G	I	V	S	L	M	L	Q	I	G	N	I	I	S	I	W	V	S	H	S	I	Q	T	G	N	Q	Y	Q	P	E	P	C
WXB47618.1_NA[Influenza_A_virus/Royal-tern/Argentina/2023]	M	N	P	N	Q	K	I	T	T	I	G	S	I	C	M	V	I	G	I	V	S	L	M	L	Q	I	G	N	I	I	S	I	W	V	S	H	S	I	Q	T	G	N	Q	Y	Q	P	E	P	C
WDV81469.1_NA[Influenza_A_virus/Gallus-gallus/Peru/2022]	M	N	P	N	Q	K	I	T	T	I	G	S	I	C	M	V	I	G	I	V	S	L	M	L	Q	I	G	N	I	I	S	I	W	V	S	H	S	I	Q	T	G	N	Q	Y	Q	P	E	P	C
WPS70013.1_NA[Influenza_A_virus/Chimango-caracara/Coquimbo/242326-1/2023]	M	N	P	N	Q	K	I	T	T	I	G	S	I	C	M	V	I	G	I	V	S	L	M	L	Q	I	G	N	I	I	S	I	W	V	S	H	S	I	Q	T	G	N	Q	Y	Q	P	E	P	C
WPS69898.1_NA[Influenza_A_virus/Humboldt-penguin/Antofagasta/236063-2/2023]	M	N	P	N	Q	K	I	T	T	I	G	S	I	C	M	V	I	G	I	V	S	L	M	L	Q	I	G	N	I	I	S	I	W	V	S	H	S	I	Q	T	G	N	Q	Y	Q	P	E	P	C
WQF62332.1_NA[Influenza_A_virus/cormorant/Antofagasta/236025-1/2023]	M	N	P	N	Q	K	I	T	T	I	G	S	I	C	M	V	I	G	I	V	S	L	M	L	Q	I	G	N	I	I	S	I	W	V	S	H	S	I	Q	T	G	N	Q	Y	Q	P	E	P	C
XAN64345.1_NA[Influenza_A_virus/Procellaria-aequinoctialis/UbatubaBR/2271-N/2023/]	M	N	P	N	Q	K	I	T	T	I	G	S	I	C	M	V	I	G	I	V	S	L	M	L	Q	I	G	N	I	I	S	I	W	V	S	H	S	I	Q	T	G	N	Q	Y	Q	P	E	P	C
WLK83166.1_NA,partial[Influenza_A_virus/Fregata-magnificens/RJ/1532-N/2023]	M	N	P	N	Q	K	I	T	T	I	G	S	I	C	M	V	I	G	I	V	S	L	M	L	Q	I	G	N	I	I	S	I	W	V	S	H	S	I	Q	T	G	N	Q	Y	Q	P	E	P	C
WKF49011.1_NA[Influenza_A_virus/Thalaseus/Brazil]	M	N	P	N	Q	K	I	T	T	I	G	S	I	C	M	V	I	G	I	V	S	L	M	L	Q	I	G	N	I	I	S	I	W	V	S	H	S	I	Q	T	G	N	Q	Y	Q	P	E	P	C
XAJ25250.1_NA[Influenza_A_virus/goat/Minnesota/24-007234-059/2024]	M	N	P	N	Q	K	I	T	T	I	G	S	I	C	M	V	I	G	I	A	S	L	M	L	Q	I	G	N	I	I	S	I	W	V	S	H	S	I	Q	T	G	N	Q	Y	Q	P	E	P	C
XLV27170.1_NA[Influenza_A_virus/Montana/51_LUL_NA/2024]	M	N	P	N	Q	K	I	T	T	I	G	S	I	C	M	V	I	G	I	V	S	L	M	L	Q	I	G	N	I	I	S	I	W	V	S	H	S	I	Q	T	G	N	Q	Y	Q	P	E	P	C
XCZ64306.1_NA[Influenza_A_virus/Red-Fox/2024]	M	N	P	N	Q	K	I	T	T	I	G	S	I	C	M	V	I	G	I	V	S	L	M	L	Q	I	G	N	I	I	S	I	W	V	S	H	S	I	Q	T	G	N	Q	Y	Q	P	E	P	C
XCZ64222.1_NA[Influenza_A_virus/House-Mouse/NM/24-014780-002-original/2024)]	M	N	P	N	Q	K	I	T	T	I	G	S	I	C	M	V	I	G	I	V	S	L	M	L	Q	I	G	N	I	I	S	I	W	V	S	H	S	I	Q	T	G	N	Q	Y	Q	P	E	P	C
XBS45860.1_NA[Influenza_A_virus/Grackle/Texas/USL_047/2024)]	M	N	P	N	Q	K	I	T	T	I	G	S	I	C	M	V	I	G	I	V	S	L	M	L	Q	I	G	N	I	I	S	I	W	V	S	H	S	I	Q	T	G	N	Q	Y	Q	P	E	P	C
XIJ00990.1_NA[Influenza_A_virusA/California/153/2024]	M	N	P	N	Q	K	I	T	T	I	G	S	I	C	M	V	I	G	I	V	S	L	M	L	Q	I	G	N	I	I	S	I	W	V	S	H	S	I	Q	T	G	N	Q	Y	Q	P	E	P	C
XDJ26650.1_NA[Influenza_A_virus/Colorado/139/2024)]	M	N	P	N	Q	K	I	T	T	I	G	S	I	C	M	V	I	G	I	V	S	L	M	L	Q	I	G	N	I	I	S	I	W	V	S	H	S	I	Q	T	G	N	Q	Y	Q	P	E	P	C
XLD56341.1_NA[Influenza_A_virus/California/181/2024]	M	N	P	N	Q	K	I	T	T	I	G	S	I	C	M	V	I	G	I	V	S	L	M	L	Q	I	G	N	I	I	S	I	W	V	S	H	S	I	Q	T	G	N	Q	Y	Q	P	E	P	C
XAJ25931.1_NA[Influenza_A_virus/domestic-cat/Texas/24-009311-004/2024]	M	N	P	N	Q	K	I	T	T	I	G	S	I	C	M	V	I	G	I	V	S	L	M	L	Q	I	G	N	I	I	S	I	W	V	S	H	S	I	Q	T	G	N	Q	Y	Q	P	E	P	C
WYX96737.1_NA[Influenza_A_virus/cattle/Texas/56283/2024]	M	N	P	N	Q	K	I	T	T	I	G	S	I	C	M	V	I	G	I	V	S	L	M	L	Q	I	G	N	I	I	S	I	W	V	S	H	S	I	Q	T	G	N	Q	Y	Q	P	E	P	C
WZL56521.1_NA[Influenza_A_virus/feline/Texas/24-029329-02/2024]	M	N	P	N	Q	K	I	T	T	I	G	S	I	C	M	V	I	G	I	V	S	L	M	L	Q	I	G	N	I	I	S	I	W	V	S	H	S	I	Q	T	G	N	Q	Y	Q	P	E	P	C
XHG66704.2_NA,partial[Influenza_A_virus/cattle/Idaho/Broad_MF_006/2024]	-	-	-	N	Q	K	I	T	T	I	G	S	I	C	M	V	I	G	I	V	S	L	M	L	Q	I	G	N	I	I	S	I	W	V	S	H	S	I	Q	T	G	N	Q	Y	Q	P	E	P	C
XCO67368.1_NA[Influenza_A_virus/alpaca/Idaho/2024]	M	N	P	N	Q	K	I	T	T	I	G	S	I	C	M	V	I	G	I	V	S	L	M	L	Q	I	G	N	I	I	S	I	W	V	S	H	S	I	Q	T	G	N	Q	Y	Q	P	E	P	C
WYX94323.1_NA[Influenza_A_virus/Bovine/Texas/2024]	M	N	P	N	Q	K	I	T	T	I	G	S	I	C	M	V	I	G	I	V	S	L	M	L	Q	I	G	N	I	I	S	I	W	V	S	H	S	I	Q	T	G	N	Q	Y	Q	P	E	P	C
WZL56509.1_NA[Influenza_A_virus/Feline/Texas]	M	N	P	N	Q	K	I	T	T	I	G	S	I	C	M	V	I	G	I	V	S	L	M	L	Q	I	G	N	I	I	S	I	W	V	S	H	S	I	Q	T	G	N	Q	Y	Q	P	E	P	C
XHO52175.1_NA[Influenza_A_virus/Raccoon/2024]	M	N	P	N	Q	K	I	T	T	I	G	S	I	C	M	V	I	G	I	V	S	L	M	L	Q	I	G	N	I	I	S	I	W	V	S	H	S	I	Q	T	G	N	Q	Y	Q	P	E	P	C
XLE44794.1_NA[Influenza_A_virus/Emu/2024]	M	N	P	N	Q	K	I	T	T	I	G	S	I	C	M	V	I	G	I	V	S	L	M	L	Q	I	G	N	I	I	S	I	W	V	S	H	S	I	Q	T	G	N	Q	Y	Q	P	E	P	C
XCO68628.1_NA[Influenza_A_virus/Chicken/Idaho/24-013706-001-original/2024]	M	N	P	N	Q	K	I	T	T	I	G	S	I	C	M	V	I	G	I	V	S	L	M	L	Q	I	G	N	I	I	S	I	W	V	S	H	S	I	Q	T	G	N	Q	Y	Q	P	E	P	C
WRI00963.1_NA[Influenza_A_virus/duck/Bangladesh/58401/2023]	M	N	P	N	Q	R	I	I	T	T	G	S	I	C	M	V	I	G	I	V	S	L	M	L	Q	I	G	N	I	I	S	I	W	V	S	H	S	I	Q	T	G	N	Q	H	H	P	G	T	C
XLL10623.1_NA[Influenza_A_virus/turkey/Germany-NW/2024AI04873/2024]	M	N	P	N	Q	R	I	I	T	T	G	S	I	C	M	T	I	G	I	I	S	L	M	L	Q	I	G	N	I	I	S	I	W	V	S	H	S	I	Q	T	G	N	Q	Y	Q	P	E	P	C
XBA03463.1_NA[Influenza_A_virus/polar-bear/Alaska/23-038123/2023]	M	N	P	N	Q	R	I	I	T	T	G	S	I	C	M	V	I	G	I	V	S	L	M	L	Q	I	G	N	I	I	S	I	W	V	S	H	S	I	Q	T	G	N	Q	Y	Q	P	E	P	C
BEP19170.1_NA[Influenza_A_virus/white-tailed-eagle/Japan/OU-1/2022]	M	N	P	N	Q	R	I	I	T	T	G	S	I	C	M	V	I	G	I	V	S	L	M	L	Q	I	G	N	I	I	S	I	W	V	S	H	S	I	Q	T	G	N	Q	Y	Q	P	E	P	C
UXW95956.1_NA[Influenza_A_virus/pintail/Egypt/RA19853OP/2021]	M	N	P	N	Q	R	I	I	T	T	G	S	I	C	M	V	I	G	I	V	S	L	M	L	Q	I	G	N	I	I	S	I	W	V	S	H	S	I	Q	T	G	N	Q	Y	Q	P	E	P	C
[truncated: 420 more columns]

## Sheet: NP
Nombre	AA_1	AA_2	AA_3	AA_4	AA_5	AA_6	AA_7	AA_8	AA_9	AA_10	AA_11	AA_12	AA_13	AA_14	AA_15	AA_16	AA_17	AA_18	AA_19	AA_20	AA_21	AA_22	AA_23	AA_24	AA_25	AA_26	AA_27	AA_28	AA_29	AA_30	AA_31	AA_32	AA_33	AA_34	AA_35	AA_36	AA_37	AA_38	AA_39	AA_40	AA_41	AA_42	AA_43	AA_44	AA_45	AA_46	AA_47	AA_48	AA_49
WDZ16835.1_NP[Influenza_A_virus/Pelecanus/Peru/VFAR-140/2022]	M	A	X	Q	X	X	X	R	S	Y	E	X	X	X	X	G	G	E	R	Q	N	A	T	E	I	R	A	S	V	G	R	M	V	G	G	I	G	R	F	Y	I	Q	M	C	T	E	L	K	L
WDV81645.1_NP[Influenza_A_virus/Panthera-leo/Peru/AIS0554/2023]	M	A	S	Q	G	T	K	R	S	Y	E	Q	M	E	T	G	G	E	R	Q	N	A	T	E	I	R	A	S	V	G	R	M	V	G	G	I	G	R	F	Y	I	Q	M	C	T	E	L	R	L
WPM96681.1_NP[Influenza_A_virus/Numida/BR	M	A	S	Q	G	T	K	R	S	Y	E	Q	M	E	T	G	G	E	R	Q	N	A	T	E	I	R	A	S	V	G	R	M	V	G	G	I	G	R	F	Y	I	Q	M	C	T	E	L	K	L
WDV81468.1_NP[Influenza_A_virus/Gallus-gallus/Peru/AIS0545/2022]	M	A	S	Q	G	T	K	R	S	Y	E	Q	M	E	T	G	G	E	R	Q	N	A	T	E	I	R	A	S	V	G	R	M	V	G	G	I	G	R	F	Y	I	Q	M	C	T	E	L	K	L
WZL56531.1_NP[Influenza_A_virus/Calidris-alba/Lima/NP_5/2023]	M	A	S	Q	G	T	K	R	S	Y	E	Q	M	E	T	G	G	E	R	Q	N	A	T	E	I	R	A	S	V	G	R	M	V	G	G	I	G	R	F	Y	I	Q	M	C	T	E	L	K	L
WLC96968.1_NP[Influenza_A_virus/Black-necked-swan/Uruguay/078-M2/2023]	M	A	S	Q	G	T	K	R	S	Y	E	Q	M	E	T	G	G	E	R	Q	N	A	T	E	I	R	A	S	V	G	R	M	V	G	G	I	G	R	F	Y	I	Q	M	C	T	E	L	K	L
XAJ25251.1_NP[Influenza_A_virus/goat/Minnesota/24-007234-059/2024]	M	A	S	Q	G	T	K	R	S	Y	E	Q	M	E	T	G	G	E	R	Q	N	A	T	E	I	R	A	S	V	G	R	M	V	G	G	I	G	R	F	Y	I	Q	M	C	T	E	L	K	L
XAJ25168.1_NP[Influenza_A_virus/goat/Minnesota/24-007234-006/2024]	M	A	S	Q	G	T	K	R	S	Y	E	Q	M	E	T	G	G	E	R	Q	N	A	T	E	I	R	A	S	V	G	R	M	V	G	G	I	G	R	F	Y	I	Q	M	C	T	E	L	K	L
WLC96944.1_NP[Influenza_A_virus/Backyard-duck/Uruguay/124-M3/2023]	M	A	S	Q	G	T	K	R	S	Y	E	Q	M	E	T	G	G	E	R	Q	N	A	T	E	I	R	A	S	V	G	R	M	V	G	G	I	G	R	F	Y	I	Q	M	C	T	E	L	K	L
WLC96956.1_NP[Influenza_A_virus/Backyard-turkey/Uruguay/124-M6/2023]	M	A	S	Q	G	T	K	R	S	Y	E	Q	M	E	T	G	G	E	R	Q	N	A	T	E	I	R	A	S	V	G	R	M	V	G	G	I	G	R	F	Y	I	Q	M	C	T	E	L	K	L
WNI41925.1_NP[Influenza_A_virus/Belcher-gull/Peru/A267/2022]	M	A	S	Q	G	T	K	R	S	Y	E	Q	M	E	T	G	G	E	R	Q	N	A	T	E	I	R	A	S	V	G	R	M	V	G	G	I	G	R	F	Y	I	Q	M	C	T	E	L	K	L
WDV81513.1_NP[Influenza_A_virus/Gallus-gallus/Peru/AIS0539/2022]	M	A	S	Q	G	T	K	R	S	Y	E	Q	M	E	T	G	G	E	R	Q	N	A	T	E	I	R	A	S	V	G	R	M	V	G	G	I	G	R	F	Y	I	Q	M	C	T	E	L	K	L
WDE94871.1_NP[Influenza_A_virus/Pelican/CHL/227023-1/2022]	M	A	S	Q	G	T	K	R	S	Y	E	Q	M	E	T	G	G	E	R	Q	N	A	T	E	I	R	A	S	V	G	R	M	V	G	G	I	G	R	F	Y	I	Q	M	C	T	E	L	K	L
WPS70012.1_NP[Influenza_A_virus/Chimango-caracara/Coquimbo/242326-1/2023]	M	A	S	Q	G	T	K	R	S	Y	E	Q	M	E	T	G	G	E	R	Q	N	A	T	E	I	R	A	S	V	G	R	M	V	G	G	I	G	R	F	Y	I	Q	M	C	T	E	L	K	L
WPS69897.1_NP[Influenza_A_virus/Humboldt-penguin/Antofagasta/236063-2/2023]	M	A	S	Q	G	T	K	R	S	Y	E	Q	M	E	T	G	G	E	R	Q	N	A	T	E	I	R	A	S	V	G	R	M	V	G	G	I	G	R	F	Y	I	Q	M	C	T	E	L	K	L
WPS69890.1_NP[Influenza_A_virus/cormorant/Antofagasta/236025-1/2023]	M	A	S	Q	G	T	K	R	S	Y	E	Q	M	E	T	G	G	E	R	Q	N	A	T	E	I	R	A	S	V	G	R	M	V	G	G	I	G	R	F	Y	I	Q	M	C	T	E	L	K	L
WPZ50759.1_NP[Influenza_A_virus/Chilean-dolphin/Maule/246026/2023]	M	A	S	Q	G	T	K	R	S	Y	E	Q	M	E	T	G	G	E	R	Q	N	A	T	E	I	R	A	S	V	G	R	M	V	G	G	I	G	R	F	Y	I	Q	M	C	T	E	L	K	L
XCO01698.1_NP[Influenza_A_virus/Southern-elephant-seal/Peninsula	M	A	S	Q	G	T	K	R	S	Y	E	Q	M	E	T	G	G	E	R	Q	N	A	T	E	I	R	A	S	V	G	R	M	V	G	G	I	G	R	F	Y	I	Q	M	C	T	E	L	K	L
WXB47605.1_NP[Influenza_A_virus/South-American-tern/Argentina/CH-PD030/2023]	M	A	S	Q	G	T	K	R	S	Y	E	Q	M	E	T	G	G	E	R	Q	N	A	T	E	I	R	A	S	V	G	R	M	V	G	G	I	G	R	F	Y	I	Q	M	C	T	E	L	K	L
WXB47617.1_NP[Influenza_A_virus/royal-tern/Argentina/CH-PD036/2023]	M	A	S	Q	G	T	K	R	S	Y	E	Q	M	E	T	G	G	E	R	Q	N	A	T	E	I	R	A	S	V	G	R	M	V	G	G	I	G	R	F	Y	I	Q	M	C	T	E	L	K	L
XAO43964.1_NP[Influenza_A_virus/Sterna-hirundo/MacaeBR/0177-N/2024]	M	A	S	Q	G	T	K	R	S	Y	E	Q	M	E	T	G	G	E	R	Q	N	A	T	E	I	R	A	S	V	G	R	M	V	G	G	I	G	R	F	Y	I	Q	M	C	T	E	L	K	L
XAN64346.1_NP,partial[Influenza_A_virus/Procellaria-aequinoctialis/UbatubaBR/2271-N/2023]	-	A	S	Q	G	T	K	R	S	Y	E	Q	M	E	T	G	G	E	R	Q	N	A	T	E	I	R	A	S	V	G	R	M	V	G	G	I	G	R	F	Y	V	Q	M	C	T	E	L	K	L
WLK83165.1_NP[Influenza_A_virus/Fregata-magnificens/RJ/1532-N/2023]	M	A	S	Q	G	T	K	R	S	Y	E	Q	M	E	T	G	G	E	R	Q	N	A	T	E	I	R	A	S	V	G	R	M	V	G	G	I	G	R	F	Y	I	Q	M	C	T	E	L	K	L
WKF49010.1_NP[Influenza_A_virus/Thalasseus-acuflavidus/EspiritoSanto/1339_N2/2023]	M	A	S	Q	G	T	K	R	S	Y	E	Q	M	E	T	G	G	E	R	Q	N	A	T	E	I	R	A	S	V	G	R	M	V	G	G	I	G	R	F	Y	I	Q	M	C	T	E	L	K	L
XLL10622.1_NP[Influenza_A_virus/turkey/Germany-NW/2024AI04873/2024]	M	A	S	Q	G	T	K	R	S	Y	E	Q	M	E	T	G	G	E	R	Q	N	A	T	E	I	R	A	S	V	G	R	M	V	G	G	I	G	R	F	Y	I	Q	M	C	T	E	L	K	L
WFD50833.1_NP[Influenza_A_virus/harbor-seal/Maine/MME-22-185Pv-ns/2022]	M	A	S	Q	G	T	K	R	S	Y	E	Q	M	E	T	G	G	E	R	Q	N	A	T	E	I	R	A	S	V	G	R	M	V	G	G	I	G	R	F	Y	I	Q	M	C	T	E	L	K	L
AAD51925.1_NP[Influenza_A_virus(A/goose/Guangdong/1/1996(H5N1))]	M	A	S	Q	G	T	K	R	S	Y	E	Q	M	E	T	G	G	E	R	Q	N	A	T	E	I	R	A	S	V	G	R	M	V	G	G	I	G	R	F	Y	I	Q	M	C	T	E	L	K	L
BDH01751.1_NP[Influenza_A_virus/chicken/Ehime/TU11-2-24,25/2022]	M	A	S	Q	G	T	K	R	S	Y	E	Q	M	E	T	G	G	E	R	Q	N	A	T	E	I	R	A	S	V	G	R	M	V	G	G	I	G	R	F	Y	I	Q	M	C	T	E	L	K	L
XBA03462.1_NP[Influenza_A_virus/polar-bear/Alaska/23-038123/2023]	M	A	S	Q	G	T	K	R	S	Y	E	Q	M	E	T	G	G	E	R	Q	N	A	T	E	I	R	A	S	V	G	R	M	V	G	G	I	G	R	F	Y	I	Q	M	C	T	E	L	K	L
BEP19169.1_NP[Influenza_A_virus/white-tailed-eagle/Japan/OU-1/2022]	M	A	S	Q	G	T	K	R	S	Y	E	Q	M	E	T	G	G	E	R	Q	N	A	T	E	I	R	A	S	V	G	R	M	V	G	G	I	G	R	F	Y	I	Q	M	C	T	E	L	K	L
XDJ26654.1_NP[Influenza_A_virus/Colorado/139/2024]	M	A	S	Q	G	T	K	R	S	Y	E	Q	M	E	T	G	G	E	R	Q	N	A	T	E	I	R	A	S	V	G	R	M	V	G	G	I	G	R	F	Y	I	Q	M	C	T	E	L	K	L
XIJ00999.1_NP[Influenza_A_virus/California/153/2024]	M	A	S	Q	G	T	K	R	S	Y	E	Q	M	E	T	G	G	E	R	Q	N	A	T	E	I	R	A	S	V	G	R	M	V	G	G	I	G	R	F	Y	I	Q	M	C	T	E	L	K	L
XLD56338.1_NP[Influenza_A_virus/California/181/2024]	M	A	S	Q	G	T	K	R	S	Y	E	Q	M	E	T	G	G	E	R	Q	N	A	T	E	I	R	A	S	V	G	R	M	V	G	G	I	G	R	F	Y	I	Q	M	C	T	E	L	K	L
XLE44793.1_NP[Influenza_A_virus/Emu/CA/24-031663-001-original/2024]	M	A	S	Q	G	T	K	R	S	Y	E	Q	M	E	T	G	G	E	R	Q	N	A	T	E	I	R	A	S	V	G	R	M	V	G	G	I	G	R	F	Y	I	Q	M	C	T	E	L	K	L
XLV27171.1_NP[Influenza_A_virus/Montana/51_LUL_NP/2024]	M	A	S	Q	G	T	K	R	S	Y	E	Q	M	E	T	G	G	E	R	Q	N	A	T	E	I	R	A	S	V	G	R	M	V	G	G	I	G	R	F	Y	I	Q	M	C	T	E	L	K	L
XAJ25932.1_NP[Influenza_A_virus/domestic-cat/Texas/24-009311-004/2024]	M	A	S	Q	G	T	K	R	S	Y	E	Q	M	E	T	G	G	E	R	Q	N	A	T	E	I	R	A	S	V	G	R	M	V	G	G	I	G	R	F	Y	I	Q	M	C	T	E	L	K	L
XCZ64221.1_NP[Influenza_A_virus/House-Mouse/NM/24-014780-002-original/2024]	M	A	S	Q	G	T	K	R	S	Y	E	Q	M	E	T	G	G	E	R	Q	N	A	T	E	I	R	A	S	V	G	R	M	V	G	G	I	G	R	F	Y	I	Q	M	C	T	E	L	K	L
WYX96736.1_NP[Influenza_A_virus/cattle/Texas/56283/2024]	M	A	S	Q	G	T	K	R	S	Y	E	Q	M	E	T	G	G	E	R	Q	N	A	T	E	I	R	A	S	V	G	R	M	V	G	G	I	G	R	F	Y	I	Q	M	C	T	E	L	K	L
WZL56508.1_NP[Influenza_A_virus/feline/Texas/24-029329-01/2024]	M	A	S	Q	G	T	K	R	S	Y	E	Q	M	E	T	G	G	E	R	Q	N	A	T	E	I	R	A	S	V	G	R	M	V	G	G	I	G	R	F	Y	I	Q	M	C	T	E	L	K	L
XHG66703.2_NP[Influenza_A_virus/cattle/Idaho/Broad_MF_006/2024]	M	A	S	Q	G	T	K	R	S	Y	E	Q	M	E	T	G	G	E	R	Q	N	A	T	E	I	R	A	S	V	G	R	M	V	G	G	I	G	R	F	Y	I	Q	M	C	T	E	L	K	L
XCO67367.1_NP[Influenza_A_virus/Alpaca/Idaho/24-014328-007-original/2024]	M	A	S	Q	G	T	K	R	S	Y	E	Q	M	E	T	G	G	E	R	Q	N	A	T	E	I	R	A	S	V	G	R	M	V	G	G	I	G	R	F	Y	I	Q	M	C	T	E	L	K	L
WYX94322.1_NP[Influenza_A_virus/Bovine/texas/24-029328-01/2024]	M	A	S	Q	G	T	K	R	S	Y	E	Q	M	E	T	G	G	E	R	Q	N	A	T	E	I	R	A	S	V	G	R	M	V	G	G	I	G	R	F	Y	I	Q	M	C	T	E	L	K	L
WZL56520.1_NP[Influenza_A_virus/feline/Texas/24-029329-02/2024]	M	A	S	Q	G	T	K	R	S	Y	E	Q	M	E	T	G	G	E	R	Q	N	A	T	E	I	R	A	S	V	G	R	M	V	G	G	I	G	R	F	Y	I	Q	M	C	T	E	L	K	L
XCZ64305.1_NP[Influenza_A_virus/Red-Fox/MI/24-013016-004-original/2024]	M	A	S	Q	G	T	K	R	S	Y	E	Q	M	E	T	G	G	E	R	Q	N	A	T	E	I	R	A	S	V	G	R	M	V	G	G	I	G	R	F	Y	I	Q	M	C	T	E	L	K	L
XHO52174.1_NP[Influenza_A_virus/Raccoon/IA/24-019376-001-original-repeat2/2024]	M	A	S	Q	G	T	K	R	S	Y	E	Q	M	E	T	G	G	E	R	Q	N	A	T	E	I	R	A	S	V	G	R	M	V	G	G	I	G	R	F	Y	I	Q	M	C	T	E	L	K	L
XBS45859.1_NP[Influenza_A_virus/Grackle/Texas/USL_047/2024]	M	A	S	Q	G	T	K	R	S	Y	E	Q	M	E	T	G	G	E	R	Q	N	A	T	E	I	R	A	S	V	G	R	M	V	G	G	I	G	R	F	Y	I	Q	M	C	T	E	L	K	L
XCO68627.1_NP[Influenza_A_virus/Chicken/Idaho/24-013706-001-original/2024]	M	A	S	Q	G	T	K	R	S	Y	E	Q	M	E	T	G	G	E	R	Q	N	A	T	E	I	R	A	S	V	G	R	M	V	G	G	I	G	R	F	Y	I	Q	M	C	T	E	L	K	L
UXW95955.1_NP[Influenza_A_virus/pintail/Egypt/RA19853OP/2021]	M	A	S	Q	G	T	K	R	S	Y	E	Q	M	E	T	G	G	E	R	Q	N	A	T	E	I	R	A	S	V	G	R	M	V	G	G	I	G	R	F	Y	I	Q	M	C	T	E	L	K	L
WRI00962.1_NP[Influenza_A_virus/duck/Bangladesh/58401/2023]	M	A	S	Q	G	T	K	R	S	Y	E	Q	M	E	T	G	G	E	R	Q	N	A	T	E	I	R	A	S	V	G	R	M	V	G	G	I	G	R	F	Y	I	Q	M	C	T	E	L	K	L
WEU54185.1_NP[Influenza_A_virus/wild-duck/Colombia/Choco/3501/2022]	M	A	S	Q	G	T	K	R	S	Y	E	Q	M	E	T	G	G	E	R	Q	N	A	T	E	I	R	A	S	V	G	R	M	V	G	G	I	G	R	F	Y	I	Q	M	C	T	E	L	K	L
WPF49854.1_NP[Influenza_A_virus/peregrine-falcon/NewYork/NYCVH-160820/2022]	M	A	S	Q	G	T	K	R	S	Y	E	Q	M	E	T	G	G	E	R	Q	N	A	T	E	I	R	A	S	V	G	R	M	V	G	G	I	G	R	F	Y	I	Q	M	C	T	E	L	K	L
XLY78257.1_NP[Influenza_A_virus/Lousiana/2024]	M	A	S	Q	G	T	K	R	S	Y	E	Q	M	E	T	G	G	E	R	Q	N	A	T	E	I	R	A	S	V	G	R	M	V	G	G	I	G	R	F	Y	I	Q	M	C	T	E	L	K	L
WHA25436.1_NP[Influenza_A_virus/Vulture/Florida/22-012327-003/2022]	M	A	S	Q	G	T	K	R	S	Y	E	Q	M	E	T	G	G	E	R	Q	N	A	T	E	I	R	A	S	V	G	R	M	V	G	G	I	G	R	F	Y	I	Q	M	C	T	E	L	K	L
XKQ11419.1_NP[Influenza_A_virus/Washington/255/2024]	M	A	S	Q	G	T	K	R	S	Y	E	Q	M	E	T	G	G	E	R	Q	N	A	T	E	I	R	A	S	V	G	R	M	V	G	G	I	G	R	F	Y	I	Q	M	C	T	E	L	K	L
WHA27284.1_NP[Influenza_A_virus/goose/Alaska/22-013831-003/2022]	M	A	S	Q	G	T	K	R	S	Y	E	Q	M	E	T	G	G	E	R	Q	N	A	T	E	I	R	A	S	V	G	R	M	V	G	G	I	G	R	F	Y	I	Q	M	C	T	E	L	K	L
WKF21372.1_NP[Influenza_A_virus/Northern_Pintail/USA/IZ22_0760_swab/2022]	M	A	S	Q	G	T	K	R	S	Y	E	Q	M	E	T	G	G	E	R	Q	N	A	T	E	I	R	A	S	V	G	R	M	V	G	G	I	G	R	F	Y	I	Q	M	C	T	E	L	K	L
[truncated: 449 more columns]

## Sheet: PB2
Nombre	AA_1	AA_2	AA_3	AA_4	AA_5	AA_6	AA_7	AA_8	AA_9	AA_10	AA_11	AA_12	AA_13	AA_14	AA_15	AA_16	AA_17	AA_18	AA_19	AA_20	AA_21	AA_22	AA_23	AA_24	AA_25	AA_26	AA_27	AA_28	AA_29	AA_30	AA_31	AA_32	AA_33	AA_34	AA_35	AA_36	AA_37	AA_38	AA_39	AA_40	AA_41	AA_42	AA_43	AA_44	AA_45	AA_46	AA_47	AA_48	AA_49
AAD51922.1_PB2[Influenza_A_virus(A/goose/Guangdong/1/1996(H5N1))]	M	E	R	I	K	E	L	R	D	L	M	S	Q	S	R	T	R	E	I	L	T	K	T	T	V	D	H	M	A	I	I	K	K	Y	T	S	G	R	Q	E	K	N	P	A	L	R	M	K	W
XHO52168.1_PB2_[Influenza_A_virus/Raccoon/IA/24-019376-001-original-repeat2/2024]	M	E	R	I	K	E	L	R	D	L	M	S	Q	S	R	T	R	E	I	L	T	K	T	T	V	D	H	M	A	I	I	K	K	Y	T	S	G	R	Q	E	K	N	P	A	L	R	M	K	W
XCZ64299.1_PB2_[Influenza_A_virus/Red-Fox/MI/24-013016-004-original/2024]	M	E	R	I	K	E	L	R	D	L	M	S	Q	S	R	T	R	E	I	L	T	K	T	T	V	D	H	M	A	I	I	K	K	Y	T	S	G	R	Q	E	K	N	P	A	L	R	M	K	W
WYX94316.1_PB2[Influenza_A_virus/Bovine/texas/24-029328-01/2024]	M	E	R	I	K	E	L	R	D	L	M	S	Q	S	R	T	R	E	I	L	T	K	T	T	V	D	H	M	A	I	I	K	K	Y	T	S	G	R	Q	E	K	N	P	A	L	R	M	K	W
XLV27178.1_PB2[Influenza_A_virus/Montana/51_LUL_PB2/2024]	M	E	R	I	K	E	L	R	D	L	M	S	Q	S	R	T	R	E	I	L	T	K	T	T	V	D	H	M	A	I	I	K	K	Y	T	S	G	R	Q	E	K	N	P	A	L	R	M	K	W
XDJ26653.1_PB2[Influenza_A_virus/Colorado/139/2024]	M	E	R	I	K	E	L	R	D	L	M	S	Q	S	R	T	R	E	I	L	T	K	T	T	V	D	H	M	A	I	I	K	K	Y	T	S	G	R	Q	E	K	N	P	A	L	R	M	K	W
XIJ01000.1_PB2[Influenza_A_virus/California/153/2024]	M	E	R	I	K	E	L	R	D	L	M	S	Q	S	R	T	R	E	I	L	T	K	T	T	V	D	H	M	A	I	I	K	K	Y	T	S	G	R	Q	E	K	N	P	A	L	R	M	K	W
XLD56344.1_PB2[Influenza_A_virus/California/181/2024]	M	E	R	I	K	E	L	R	D	L	M	S	Q	S	R	T	R	E	I	L	T	K	T	T	V	D	H	M	A	I	I	K	K	Y	T	S	G	R	Q	E	K	N	P	A	L	R	M	K	W
XLE44787.1_PB2[Influenza_A_virus/Emu/CA/24-031663-001-original/2024]	M	E	R	I	K	E	L	R	D	L	M	S	Q	S	R	T	R	E	I	L	T	K	T	T	V	D	H	M	A	I	I	K	K	Y	T	S	G	R	Q	E	K	N	P	A	L	R	M	K	W
XAJ25939.1_PB2[Influenza_A_virus/domestic-cat/Texas/24-009311-004/2024]	M	E	R	I	K	E	L	R	D	L	M	S	Q	S	R	T	R	E	I	L	T	K	T	T	V	D	H	M	A	I	I	K	K	Y	T	S	G	R	Q	E	K	N	P	A	L	R	M	K	W
XCZ64215.1_PB2[Influenza_A_virus/House-Mouse/NM/24-014780-002-original/2024]	M	E	R	I	K	E	L	R	D	L	M	S	Q	S	R	T	R	E	I	L	T	K	T	T	V	D	H	M	A	I	I	K	K	Y	T	S	G	R	Q	E	K	N	P	A	L	R	M	K	W
WYX96730.1_PB2[Influenza_A_virus/cattle/Texas/56283/2024]	M	E	R	I	K	E	L	R	D	L	M	S	Q	S	R	T	R	E	I	L	T	K	T	T	V	D	H	M	A	I	I	K	K	Y	T	S	G	R	Q	E	K	N	P	A	L	R	M	K	W
WZL56502.1_PB2[Influenza_A_virus/feline/Texas/24-029329-01/2024]	M	E	R	I	K	E	L	R	D	L	M	S	Q	S	R	T	R	E	I	L	T	K	T	T	V	D	H	M	A	I	I	K	K	Y	T	S	G	R	Q	E	K	N	P	A	L	R	M	K	W
XHG66697.2_PB2[Influenza_A_virus/cattle/Idaho/Broad_MF_006/2024]	M	E	R	I	K	E	L	R	D	L	M	S	Q	S	R	T	R	E	I	L	T	K	T	T	V	D	H	M	A	I	I	K	K	Y	T	S	G	R	Q	E	K	N	P	A	L	R	M	K	W
XCO67361.1_PB2[Influenza_A_virus/Alpaca/Idaho/24-014328-007-original/2024]	M	E	R	I	K	E	L	R	D	L	M	S	Q	S	R	T	R	E	I	L	T	K	T	T	V	D	H	M	A	I	I	K	K	Y	T	S	G	R	Q	E	K	N	P	A	L	R	M	K	W
WZL56514.1_PB2[Influenza_A_virus/feline/Texas/24-029329-02/2024]	M	E	R	I	K	E	L	R	D	L	M	S	Q	S	R	T	R	E	I	L	T	K	T	T	V	D	H	M	A	I	I	K	K	Y	T	S	G	R	Q	E	K	N	P	A	L	R	M	K	W
XBS45855.1_PB2[Influenza_A_virus/Grackle/Texas/USL_047/2024]	M	E	R	I	K	E	L	R	D	L	M	S	Q	S	R	T	R	E	I	L	T	K	T	T	V	D	H	M	A	I	I	K	K	Y	T	S	G	R	Q	E	K	N	P	A	L	R	M	K	W
XCO68621.1_PB2[Influenza_A_virus/Chicken/Idaho/24-013706-001-original/2024]	M	E	R	I	K	E	L	R	D	L	M	S	Q	S	R	T	R	E	I	L	T	K	T	T	V	D	H	M	A	I	I	K	K	Y	T	S	G	R	Q	E	K	N	P	A	L	R	M	K	W
XLL10616.1_PB2[Influenza_A_virus/turkey/Germany-NW/2024AI04873/2024]	M	E	R	I	K	E	L	R	D	L	M	S	Q	S	R	T	R	E	I	L	T	K	T	T	V	D	H	M	A	I	I	K	K	Y	T	S	G	R	Q	E	K	N	P	A	L	R	M	K	W
WDZ16829.1_PB2[Influenza_A_virus/Pelecanus/Peru/VFAR-140/2022]	M	E	R	X	K	E	L	R	N	P	M	S	Q	X	X	T	R	E	X	X	T	K	T	T	V	D	H	M	A	I	I	K	K	Y	T	S	G	R	Q	E	K	N	P	A	L	R	M	K	W
WRI00956.1_PB2[Influenza_A_virus/duck/Bangladesh/58401/2023]	M	E	R	I	K	E	L	R	D	L	M	S	Q	S	R	T	R	E	I	L	T	K	T	T	V	D	H	M	A	I	I	K	K	Y	T	S	G	R	Q	E	K	N	P	A	L	R	M	K	W
XAJ25257.1_PB2[Influenza_A_virus/goat/Minnesota/24-007234-059/2024]	M	E	R	I	K	E	L	R	D	L	M	S	Q	S	R	T	R	E	I	L	T	K	T	T	V	D	H	M	A	I	I	K	K	Y	T	S	G	R	Q	E	K	N	P	A	L	R	M	K	W
XAJ25175.1_PB2[Influenza_A_virus/goat/Minnesota/24-007234-006/2024]	M	E	R	I	K	E	L	R	D	L	M	S	Q	S	R	T	R	E	I	L	T	K	T	T	V	D	H	M	A	I	I	K	K	Y	T	S	G	R	Q	E	K	N	P	A	L	R	M	K	W
XBA03456.1_PB2[Influenza_A_virus/polar_bear/Alaska/23-038123/2023]	M	E	R	I	K	E	L	R	N	L	M	S	Q	S	R	T	R	E	I	L	T	K	T	T	V	D	H	M	A	I	I	K	K	Y	T	S	G	R	Q	E	K	N	P	A	L	R	M	K	W
BEP19164.1_PB2[Influenza_A_virus/white-tailed-eagle/Japan/OU-1/2022]	M	E	R	I	K	E	L	R	D	L	M	S	Q	S	R	T	R	E	I	L	T	K	T	T	V	D	H	M	A	I	I	K	K	Y	T	S	G	R	Q	E	K	N	P	A	L	R	M	K	W
WKF21366.1_PB2[Influenza_A_virus/Northern_Pintail/USA/IZ22_0760_swab/2022]	M	E	R	I	K	E	L	R	D	L	M	S	Q	S	R	T	R	E	I	L	T	X	T	T	V	D	H	M	A	I	I	K	K	Y	T	S	G	R	Q	E	K	N	P	A	L	R	M	K	W
WEU54179.1_PB2_[Influenza_A_virus/wild-duck/Colombia/Choco/3501/2022]	M	E	R	I	K	E	L	R	D	L	M	S	Q	S	R	T	R	E	I	L	T	K	T	T	V	D	H	M	A	I	I	K	K	Y	T	S	G	R	Q	E	K	N	P	A	L	R	M	K	W
WHA25430.1_PB2[Influenza_A_virus/Vulture/Florida/22-012327-003/2022]	M	E	R	I	R	E	L	R	D	L	M	S	Q	S	R	T	R	E	I	L	T	K	T	T	V	D	H	M	A	I	I	K	K	Y	T	S	G	R	Q	E	K	N	P	A	L	R	M	K	W
WPF49859.1_PB2[Influenza_A_virus/peregrine-falcon/NewYork/NYCVH-160820/2022]	M	E	R	I	K	E	L	R	D	L	M	S	Q	S	R	T	R	E	I	L	T	K	T	T	V	D	H	M	A	I	I	K	K	Y	T	S	G	R	Q	E	K	N	P	A	L	R	M	K	W
WFD50840.1_PB2[Influenza_A_virus/harbor-seal/Maine/MME-22-185Pv-ns/2022]	M	E	R	I	K	E	L	R	D	L	M	S	Q	S	R	T	R	E	I	L	T	K	T	T	V	D	H	M	A	I	I	K	K	Y	T	S	G	R	Q	E	K	N	P	A	L	R	M	K	W
BDH01746.1_PB2[Influenza_A_virus/chicken/Ehime/TU11-2-24,25/2022]	M	E	R	I	K	E	L	R	D	L	M	S	Q	S	R	T	R	E	I	L	T	K	T	T	V	D	H	M	A	I	I	K	K	Y	T	S	G	R	Q	E	K	N	P	A	L	R	M	K	W
UXW95949.1_PB2[Influenza_A_virus/pintail/Egypt/RA19853OP/2021]	M	E	R	I	K	E	L	R	D	L	M	S	Q	S	R	T	R	E	I	L	T	K	T	T	V	D	H	M	A	I	I	K	K	Y	T	S	G	R	Q	E	K	N	P	A	L	R	M	K	W
XAN64339.1_PB2[Influenza_A_virus/Procellaria-aequinoctialis/UbatubaBR/2271-N/2023]	M	E	R	I	K	E	L	R	D	L	M	S	Q	S	R	T	R	E	I	L	T	K	T	T	V	D	H	M	A	I	I	K	K	Y	T	S	G	R	Q	E	K	N	P	A	L	R	M	K	W
WLK83159.1_PB2[Influenza_A_virus/Fregata-magnificens/RJ/1532-N/2023]	M	E	R	I	K	E	L	R	D	L	M	S	Q	S	R	T	R	E	I	L	T	K	T	T	V	D	H	M	A	I	I	K	K	Y	T	S	G	R	Q	E	K	N	P	A	L	R	M	K	W
WKF49004.1_PB2[Influenza_A_virus/Thalasseus-acuflavidus/EspiritoSanto/1339_N2/2023]	M	E	R	I	K	E	L	R	D	L	M	S	Q	S	R	T	R	E	I	L	T	K	T	T	V	D	H	M	A	I	I	K	K	Y	T	S	G	R	Q	E	K	N	P	A	L	R	M	K	W
XAO43958.1_PB2[Influenza_A_virus/Sterna-hirundo/MacaeBR/0177-N/2024]	M	E	R	I	K	E	L	R	D	L	M	S	Q	S	R	T	R	E	I	L	T	K	T	T	V	D	H	M	A	I	I	K	K	Y	T	S	G	R	Q	E	K	N	P	A	L	R	M	K	W
WLC96950.1_PB2[Influenza_A_virus/Backyard-duck/Uruguay/124-M3/2023]	M	E	R	I	K	E	L	R	D	L	M	S	Q	S	R	T	R	E	I	L	T	K	T	T	V	D	H	M	A	I	I	K	K	Y	T	S	G	R	Q	E	K	N	P	A	L	R	M	K	W
WLC96962.1_PB2[Influenza_A_virus/Backyard-turkey/Uruguay/124-M6/2023]	M	E	R	I	K	E	L	R	D	L	M	S	Q	S	R	T	R	E	I	L	T	K	T	T	V	D	H	M	A	I	I	K	K	Y	T	S	G	R	Q	E	K	N	P	A	L	R	M	K	W
WLC96974.1_PB2[Influenza_A_virus/Black-necked-swan/Uruguay/078-M2/2023]	M	E	R	I	K	E	L	R	D	L	M	S	Q	S	R	T	R	E	I	L	T	K	T	T	V	D	H	M	A	I	I	K	K	Y	T	S	G	R	Q	E	K	N	P	A	L	R	M	K	W
XLY78262.1_PB2[Influenza_A_virus/Louisiana/12/2024_OR_IR]	M	E	R	I	K	E	L	R	D	L	M	S	Q	S	R	T	R	E	I	L	T	K	T	T	V	D	H	M	A	I	I	K	K	Y	T	S	G	R	Q	E	K	N	P	A	L	R	M	K	W
XKQ11415.1_PB2[Influenza_A_virus/Washington/255/2024]	M	E	R	I	K	E	L	R	D	L	M	S	Q	S	R	T	R	E	I	L	T	K	T	T	V	D	H	M	A	I	I	K	K	Y	T	S	G	R	Q	E	K	N	P	A	L	R	M	K	W
WPM96675.1_PB2[Influenza_A_virus/Numida-meleagris/Maracaja/1843-N3/2023]	M	E	R	I	K	E	L	R	D	L	M	S	Q	S	R	T	R	E	I	L	T	K	T	T	V	D	H	M	A	I	I	K	K	Y	T	S	G	R	Q	E	K	N	P	A	L	R	M	K	W
WDG26820.1_PB2[Influenza_A_virus/Pelican/CHL/227023-1/2022]	M	E	R	I	K	E	L	R	D	L	M	S	Q	S	R	T	R	E	I	L	T	K	T	T	V	D	H	M	A	I	I	K	K	Y	T	S	G	R	Q	E	K	N	P	A	L	R	M	K	W
WZL56526.1_PB2[Influenza_A_virus/Calidris-alba/Lima/PB2_1/2023]	M	E	R	I	K	E	L	R	D	L	M	S	Q	S	R	T	R	E	I	L	T	K	T	T	V	D	H	M	A	I	I	K	K	Y	T	S	G	R	Q	E	K	N	P	A	L	R	M	K	W
WHA27278.1_PB2[Influenza_A_virus/goose/Alaska/22-013831-003/2022]	M	E	R	I	K	E	L	R	D	L	M	S	Q	S	R	T	R	E	I	L	T	K	T	T	V	D	H	M	A	I	I	K	K	Y	T	S	G	R	Q	E	K	N	P	A	L	R	M	K	W
WDV81639.1_PB2[Influenza_A_virus/Panthera-leo/Peru/AIS0554/2023]	M	E	R	I	K	E	L	R	D	L	M	S	Q	S	R	T	R	E	I	L	T	K	T	T	V	D	H	M	A	I	I	K	K	Y	T	S	G	R	Q	E	K	N	P	A	L	R	M	K	W
WNI41943.1_PB2[Influenza_A_virus/Belcher-gull/Peru/A267/2022]	M	E	R	I	K	E	L	R	D	L	M	S	Q	S	R	T	R	E	I	L	T	K	T	T	V	D	H	M	A	I	I	K	K	Y	T	S	G	R	Q	E	K	N	P	A	L	R	M	K	W
WDV81507.1_PB2[Influenza_A_virus/Gallus-gallus/Peru/AIS0539/2022]	M	E	R	I	K	E	L	R	D	L	M	S	Q	S	R	T	R	E	I	L	T	K	T	T	V	D	H	M	A	I	I	K	K	Y	T	S	G	R	Q	E	K	N	P	A	L	R	M	K	W
WPS70010.1_PB2[Influenza_A_virus/Chimango-caracara/Coquimbo/242326-1/2023]	M	E	R	I	K	E	L	R	D	L	M	S	Q	S	R	T	R	E	I	L	T	K	T	T	V	D	H	M	A	I	I	K	K	Y	T	S	G	R	Q	E	K	N	P	A	L	R	M	K	W
WPS69893.1_PB2[Influenza_A_virus/Humboldt-penguin/Antofagasta/236063-2/2023]	M	E	R	I	K	E	L	R	D	L	M	S	Q	S	R	T	R	E	I	L	T	K	T	T	V	D	H	M	A	I	I	K	K	Y	T	S	G	R	Q	E	K	N	P	A	L	R	M	K	W
WPS69888.1_PB2[Influenza_A_virus/cormorant/Antofagasta/236025-1/2023]	M	E	R	I	K	E	L	R	D	L	M	S	Q	S	R	T	R	E	I	L	T	K	T	T	V	D	H	M	A	I	I	K	K	Y	T	S	G	R	Q	E	K	N	P	A	L	R	M	K	W
WPZ50757.1_PB2[Influenza_A_virus/Chilean-dolphin/Maule/246026/2023]	M	E	R	I	K	E	L	R	D	L	M	S	Q	S	R	T	R	E	I	L	T	K	T	T	V	D	H	M	A	I	I	K	K	Y	T	S	G	R	Q	E	K	N	P	A	L	R	M	K	W
WXB47611.1_PB2_[Influenza_A_virus/royal-tern/Argentina/CH-PD036/2023]	M	E	R	I	K	E	L	R	D	L	M	S	Q	S	R	T	R	E	I	L	T	K	T	T	V	D	H	M	A	I	I	K	K	Y	T	S	G	R	Q	E	K	N	P	A	L	R	M	K	W
XCO01692.1_PB2[Influenza_A_virus/Southern-elephant-seal/Peninsula	M	E	R	I	K	E	L	R	D	L	M	S	Q	S	R	T	R	E	I	L	T	K	T	T	V	D	H	M	A	I	I	K	K	Y	T	S	G	R	Q	E	K	N	P	A	L	R	M	K	W
WXB47599.1_PB2[Influenza_A_virus/South-American-tern/Argentina/CH-PD030/2023]	M	E	R	I	K	E	L	R	D	L	M	S	Q	S	R	T	R	E	I	L	T	K	T	T	V	D	H	M	A	I	I	K	K	Y	T	S	G	R	Q	E	K	N	P	A	L	R	M	K	W
[truncated: 710 more columns]

## Sheet: PB1
Nombre	AA_1	AA_2	AA_3	AA_4	AA_5	AA_6	AA_7	AA_8	AA_9	AA_10	AA_11	AA_12	AA_13	AA_14	AA_15	AA_16	AA_17	AA_18	AA_19	AA_20	AA_21	AA_22	AA_23	AA_24	AA_25	AA_26	AA_27	AA_28	AA_29	AA_30	AA_31	AA_32	AA_33	AA_34	AA_35	AA_36	AA_37	AA_38	AA_39	AA_40	AA_41	AA_42	AA_43	AA_44	AA_45	AA_46	AA_47	AA_48	AA_49
WDG26821.1_polymerase_PB1[InfluenzaA_virus/A/Pelican/CHL/227023-1/2022(H5N1)	M	D	V	N	P	T	L	X	F	L	X	V	P	A	X	N	A	I	S	T	T	F	P	Y	T	X	D	X	P	Y	S	H	G	T	G	T	G	X	X	M	D	X	X	X	X	X	X	X	X
WKE92251.1_polymerase_PB1[InfluenzaA_virus/Humboldt-penguin/Coquimbo/239590/2023]	M	D	V	N	P	T	L	I	F	L	K	V	P	A	Q	N	A	I	S	T	T	F	P	Y	T	G	D	P	P	Y	S	H	G	T	G	T	G	Y	T	M	D	T	V	N	R	T	H	Q	Y
XAN64340.1_PB1[Influenza_A_virus/Procellaria-aequinoctialis/UbatubaBR/2271-N/2023]	M	E	V	N	P	T	L	L	F	L	K	V	P	V	Q	N	A	I	S	T	T	F	P	Y	T	G	D	P	P	Y	S	H	G	T	G	T	G	Y	T	M	D	T	V	N	R	T	H	Q	Y
WPM96676.1_PB1[Influenza_A_virus/Numida-meleagris/Maracaja/1843-N3/2023]	M	D	V	N	P	T	L	L	F	L	K	V	P	A	Q	N	A	I	S	T	T	F	P	Y	T	G	D	P	P	Y	S	H	G	T	G	T	G	Y	T	M	D	T	V	N	R	T	H	Q	Y
WLC96972.1_PB1[Influenza_A_virus/Black-necked-swan/Uruguay/078-M2/2023]	M	D	V	N	P	T	L	L	F	L	K	V	P	A	Q	N	A	I	S	T	T	F	P	Y	T	G	D	P	P	Y	S	H	G	T	G	T	G	Y	T	M	D	T	V	N	R	T	H	Q	Y
WLK83160.1_PB1[Influenza_A_virus/Fregata-magnificens/RJ/1532-N/2023]	M	D	V	N	P	T	L	L	F	L	K	V	P	A	Q	N	A	I	S	T	T	F	P	Y	T	G	D	P	P	Y	S	H	G	T	G	T	G	Y	T	M	D	T	V	N	R	T	H	Q	Y
WLC96948.1_PB1[Influenza_A_virus/Backyard-duck/Uruguay/124-M3/2023]	M	D	V	N	P	T	L	L	F	L	K	V	P	A	Q	N	A	I	S	T	T	F	P	Y	T	G	D	P	P	Y	S	H	G	T	G	T	G	Y	T	M	D	T	V	N	R	T	H	Q	Y
WLC96960.1_PB1[Influenza_A_virus/Backyard-turkey/Uruguay/124-M6/2023]	M	D	V	N	P	T	L	L	F	L	K	V	P	A	Q	N	A	I	S	T	T	F	P	Y	T	G	D	P	P	Y	S	H	G	T	G	T	G	Y	T	M	D	T	V	N	R	T	H	Q	Y
WKF49005.1_PB1[Influenza_A_virus/Thalasseus-acuflavidus/EspiritoSanto/1339_N2/2023]	M	D	V	N	P	T	L	L	F	L	K	V	P	A	Q	N	A	I	S	T	T	F	P	Y	T	G	D	P	P	Y	S	H	G	T	G	T	G	Y	T	M	D	T	V	N	R	T	H	Q	Y
XAO43959.1_PB1[Influenza_A_virus/Sterna-hirundo/MacaeBR/0177-N/2024]	M	D	V	N	P	T	L	L	F	L	R	V	P	V	Q	N	A	I	S	T	T	F	P	Y	A	G	D	P	P	Y	S	H	G	T	G	T	G	Y	A	M	D	T	V	N	R	T	H	Q	Y
WQF62539.1_PB1[Influenza_A_virus/Chilean-dolphin/Maule/246026/2023]	M	D	V	N	P	T	L	X	F	L	K	V	P	A	Q	N	A	I	S	T	T	F	P	Y	T	X	D	X	P	Y	S	H	G	T	G	T	G	Y	T	I	D	T	V	N	R	T	H	Q	Y
WDZ16830.1_PB1[Influenza_A_virusA/Pelecanus/Peru/VFAR-140/2022]	M	D	V	N	P	X	L	L	F	L	K	V	P	A	Q	N	A	I	S	T	T	F	P	Y	T	G	D	P	P	Y	S	H	G	T	G	T	G	Y	T	M	D	T	V	N	R	T	H	Q	Y
WKF21367.1_PB1[Influenza_A_virus/Northern_Pintail/USA/IZ22_0760_swab/2022]	M	D	V	N	P	T	L	L	F	L	K	V	P	A	Q	N	A	I	S	T	T	F	P	Y	T	G	D	P	P	Y	S	H	G	T	G	T	G	Y	T	M	D	T	V	N	R	T	H	Q	Y
WHA27279.1_PB1[Influenza_A_virus/goose/Alaska/22-013831-003/2022]	M	D	V	N	P	T	L	L	F	L	K	V	P	A	Q	N	A	I	S	T	T	F	P	Y	T	G	D	P	P	Y	S	H	G	T	G	T	G	Y	T	M	D	T	V	N	R	T	H	Q	Y
WQF62328.1_PB1[Influenza_A_virus/cormorant/Antofagasta/236025-1/2023]	M	D	V	N	P	T	L	L	F	L	K	V	P	A	Q	N	A	I	S	T	T	F	P	Y	T	G	D	P	P	Y	S	H	G	T	G	T	G	Y	T	M	D	T	V	N	R	T	H	Q	Y
XCO01693.1_PB1[Influenza_A_virus/Southern-elephant-seal/Peninsula	M	D	V	N	P	T	L	L	F	L	K	V	P	A	Q	N	A	I	S	T	T	F	P	Y	T	G	D	P	P	Y	S	H	G	T	G	T	G	Y	T	M	D	T	V	N	R	T	H	Q	Y
WXB47600.1_PB1[Influenza_A_virus/South-American-tern/Argentina/CH-PD030/2023]	M	D	V	N	P	T	L	L	F	L	K	V	P	A	Q	N	A	I	S	T	T	F	P	Y	T	G	D	P	P	Y	S	H	G	T	G	T	G	Y	T	M	D	T	V	N	R	T	H	Q	Y
WZL56527.1_PB1,partial[Influenza_A_virus/Calidris-alba/Lima/PB1_2/2023]	-	-	-	-	-	-	-	-	-	-	-	-	-	-	-	-	-	-	-	-	-	-	-	-	-	-	-	-	-	-	-	-	-	-	-	-	-	-	-	-	-	-	-	-	-	-	-	-	-
WQF62320.1_PB1[Influenza_A_virus/Chimango-caracara/Coquimbo/242326-1/2023]	M	D	V	N	P	T	L	L	F	L	K	V	P	A	Q	N	A	I	S	T	T	F	P	Y	T	G	D	P	P	Y	S	H	G	T	G	T	G	Y	T	M	D	T	V	N	R	T	H	Q	Y
WDV81640.1_PB1[Influenza_A_virus/Panthera-leo/Peru/AIS0554/2023]	M	D	V	N	P	T	L	L	F	L	K	V	P	A	Q	N	A	I	S	T	T	F	P	Y	T	G	D	P	P	Y	S	H	G	T	G	T	G	Y	T	M	D	T	V	N	R	T	H	Q	Y
WNI41912.1_PB1[Influenza_A_virus/Belcher-gull/Peru/A267/2022]	M	D	V	N	P	T	L	L	F	L	K	V	P	A	Q	N	A	I	S	T	T	F	P	Y	T	G	D	P	P	Y	S	H	G	T	G	T	G	Y	T	M	D	T	V	N	R	T	H	Q	Y
WDV81508.1_PB1[Influenza_A_virus/Gallus-gallus/Peru/AIS0539/2022]	M	D	V	N	P	T	L	L	F	L	K	V	P	A	Q	N	A	I	S	T	T	F	P	Y	T	G	D	P	P	Y	S	H	G	T	G	T	G	Y	T	M	D	T	V	N	R	T	H	Q	Y
WXB47612.1_PB1[Influenza_A_virus/royal-tern/Argentina/CH-PD036/2023]	M	D	V	N	P	T	L	L	F	L	K	V	P	A	Q	N	A	I	S	T	T	F	P	Y	T	G	D	P	P	Y	S	H	G	T	G	T	G	Y	T	M	D	T	V	N	R	T	H	Q	Y
AAD51923.1_PB1[Influenza_A_virus(A/goose/Guangdong/1/1996(H5N1))]	M	D	V	N	P	T	L	L	F	L	K	V	P	A	Q	N	A	I	S	T	T	F	P	Y	T	G	D	P	P	Y	S	H	G	T	G	T	G	Y	T	M	D	T	V	N	R	T	H	Q	Y
XHG66698.2_PB1[Influenza_A_virus/cattle/Idaho/Broad_MF_006/2024]	M	D	V	N	P	T	L	L	F	L	K	V	P	A	Q	N	A	I	S	T	T	F	P	Y	T	G	D	P	P	Y	S	H	G	T	G	T	G	Y	T	M	D	T	V	N	R	T	H	Q	Y
XCZ64216.1_PB1[Influenza_A_virus/House-Mouse/NM/24-014780-002-original/2024]	M	D	V	N	P	T	L	L	F	L	K	V	P	A	Q	N	A	I	S	T	T	F	P	Y	T	G	D	P	P	Y	S	H	G	T	G	T	G	Y	T	M	D	T	V	N	R	T	H	Q	Y
XBS45853.1_PB1[Influenza_A_virus/Grackle/Texas/USL_047/2024]	M	D	V	N	P	T	L	L	F	L	K	V	P	A	Q	N	A	I	S	T	T	F	P	Y	T	G	D	P	P	Y	S	H	G	T	G	T	G	Y	T	M	D	T	V	N	R	T	H	Q	Y
XHO52169.1_PB1[Influenza_A_virus/Raccoon/IA/24-019376-001-original-repeat2/2024]	M	D	V	N	P	T	L	L	F	L	K	V	P	A	Q	N	A	I	S	T	T	F	P	Y	T	G	D	P	P	Y	S	H	G	T	G	T	G	Y	T	M	D	T	V	N	R	T	H	Q	Y
XAJ25161.1_PB1[Influenza_A_virus/goat/Minnesota/24-007234-003/2024]	M	D	V	N	P	T	L	L	F	L	K	V	P	A	Q	N	A	I	S	T	T	F	P	Y	T	G	D	P	P	Y	S	H	G	T	G	T	G	Y	T	M	D	T	V	N	R	T	H	Q	Y
XAJ25173.1_PB1[Influenza_A_virus/goat/Minnesota/24-007234-006/2024]	M	D	V	N	P	T	L	L	F	L	K	V	P	A	Q	N	A	I	S	T	T	F	P	Y	T	G	D	P	P	Y	S	H	G	T	G	T	G	Y	T	M	D	T	V	N	R	T	H	Q	Y
WYX96731.1_PB1[Influenza_A_virus/cattle/Texas/56283/2024]	M	D	V	N	P	T	L	L	F	L	K	V	P	A	Q	N	A	I	S	T	T	F	P	Y	T	G	D	P	P	Y	S	H	G	T	G	T	G	Y	T	M	D	T	V	N	R	T	H	Q	Y
XIJ00993.1_PB1[Influenza_A_virusA/California/153/2024]	M	D	V	N	P	T	L	L	F	L	K	V	P	A	Q	N	A	I	S	T	T	F	P	Y	T	G	D	P	P	Y	S	H	G	T	G	T	G	Y	T	M	D	T	V	N	R	T	H	Q	Y
XLD56339.1_PB1[Influenza_A_virus/California/181/2024]	M	D	V	N	P	T	L	L	F	L	K	V	P	A	Q	N	A	I	S	T	T	F	P	Y	T	G	D	P	P	Y	S	H	G	T	G	T	G	Y	T	M	D	T	V	N	R	T	H	Q	Y
XLV27176.1_PB1[Influenza_A_virus/Montana/51_LUL_PB1/2024]	M	D	V	N	P	T	L	L	F	L	K	V	P	A	Q	N	A	I	S	T	T	F	P	Y	T	G	D	P	P	Y	S	H	G	T	G	T	G	Y	T	M	D	T	V	N	R	T	H	Q	Y
XAJ25937.1_PB1[Influenza_A_virus/domestic-cat/Texas/24-009311-004/2024]	M	D	V	N	P	T	L	L	F	L	K	V	P	A	Q	N	A	I	S	T	T	F	P	Y	T	G	D	P	P	Y	S	H	G	T	G	T	G	Y	T	M	D	T	V	N	R	T	H	Q	Y
WZL56515.1_PB1[Influenza_A_virus/feline/Texas/24-029329-02/2024]	M	D	V	N	P	T	L	L	F	L	K	V	P	A	Q	N	A	I	S	T	T	F	P	Y	T	G	D	P	P	Y	S	H	G	T	G	T	G	Y	T	M	D	T	V	N	R	T	H	Q	Y
XCO67362.1_PB1[Influenza_A_virus/Alpaca/Idaho/24-014328-007-original/2024]	M	D	V	N	P	T	L	L	F	L	K	V	P	A	Q	N	A	I	S	T	T	F	P	Y	T	G	D	P	P	Y	S	H	G	T	G	T	G	Y	T	M	D	T	V	N	R	T	H	Q	Y
WYX94317.1_PB1[Influenza_A_virus/Bovine/texas/24-029328-01/2024]	M	D	V	N	P	T	L	L	F	L	K	V	P	A	Q	N	A	I	S	T	T	F	P	Y	T	G	D	P	P	Y	S	H	G	T	G	T	G	Y	T	M	D	T	V	N	R	T	H	Q	Y
WZL56503.1_PB1[Influenza_A_virus/feline/Texas/24-029329-01/2024]	M	D	V	N	P	T	L	L	F	L	K	V	P	A	Q	N	A	I	S	T	T	F	P	Y	T	G	D	P	P	Y	S	H	G	T	G	T	G	Y	T	M	D	T	V	N	R	T	H	Q	Y
XCZ64300.1_PB1[Influenza_A_virus/Red-Fox/MI/24-013016-004-original/2024]	M	D	V	N	P	T	L	L	F	L	K	V	P	A	Q	N	A	I	S	T	T	F	P	Y	T	G	D	P	P	Y	S	H	G	T	G	T	G	Y	T	M	D	T	V	N	R	T	H	Q	Y
XLE44788.1_PB1[Influenza_A_virus/Emu/CA/24-031663-001-original/2024)]	M	D	V	N	P	T	L	L	F	L	K	V	P	A	Q	N	A	I	S	T	T	F	P	Y	T	G	D	P	P	Y	S	H	G	T	G	T	G	Y	T	M	D	T	V	N	R	T	H	Q	Y
XCO68622.1_PB1[Influenza_A_virus/Chicken/Idaho/24-013706-001-original/2024]	M	D	V	N	P	T	L	L	F	L	K	V	P	A	Q	N	A	I	S	T	T	F	P	Y	T	G	D	P	P	Y	S	H	G	T	G	T	G	Y	T	M	D	T	V	N	R	T	H	Q	Y
XDJ26644.1_PB1[Influenza_A_virus/Colorado/139/2024]	M	D	V	N	P	T	L	L	F	L	K	V	P	A	Q	N	A	I	S	T	T	F	P	Y	T	G	D	P	P	Y	S	H	G	T	G	T	G	Y	T	M	D	T	V	N	R	T	H	Q	Y
BEP19165.1_PB1[Influenza_A_virus/white-tailed/eagle/JPN	M	D	V	N	P	T	L	L	F	L	K	V	P	A	Q	D	A	I	S	T	T	F	P	Y	T	G	D	P	P	Y	S	H	G	T	G	T	G	Y	T	M	D	T	V	N	R	T	H	Q	Y
XBA03457.1_PB1[Influenza_A_virus/polar_bear/Alaska/23-038123/2023]	M	D	V	N	P	T	L	L	F	L	K	V	P	A	Q	D	A	I	S	T	T	F	P	Y	T	G	D	P	P	Y	S	H	G	T	G	T	G	Y	T	M	D	T	V	N	R	T	H	Q	Y
XLY78258.1_PB1[Influenza_A_virus/Louisiana/12/2024_OR_IR(H5N1)]	M	D	V	N	P	T	L	L	F	L	K	V	P	A	Q	D	A	I	S	T	T	F	P	Y	T	G	D	P	P	Y	S	H	G	T	G	T	G	Y	T	M	D	T	V	N	R	T	H	Q	Y
XKQ11413.1_PB1[Influenza_A_virus/Washington/255/2024]	M	D	V	N	P	T	L	L	F	L	K	V	P	A	Q	D	A	I	S	T	T	F	P	Y	T	G	D	P	P	Y	S	H	G	T	G	T	G	Y	T	M	D	T	V	N	R	T	H	Q	Y
XLL10617.1_PB1[Influenza_A_virus/turkey/Germany-NW/2024AI04873/2024]	M	D	V	N	P	T	L	L	F	L	K	V	P	A	Q	N	A	I	S	T	T	F	P	Y	T	G	D	P	P	Y	S	H	G	T	G	T	G	Y	T	M	D	T	V	N	R	T	H	Q	Y
WHA25431.1_PB1[Influenza_A_virus/Vulture/Florida/22-012327-003/2022]	M	D	V	N	P	T	L	L	F	L	K	V	P	A	Q	N	A	I	S	T	T	F	P	Y	T	G	D	P	P	Y	S	H	G	T	G	T	G	Y	T	M	D	T	V	N	R	T	H	Q	Y
WFD50838.1_PB1[Influenza_A_virus/harbor-seal/Maine/MME-22-185Pv-ns/2022]	M	D	V	N	P	T	L	L	F	L	K	V	P	A	Q	N	A	I	S	T	T	F	P	Y	T	G	D	P	P	Y	S	H	G	T	G	T	G	Y	T	M	D	T	V	N	R	T	H	Q	Y
UXW95950.1_PB1[Influenza_A_virus/pintail/Egypt/RA19853OP/2021]	M	D	V	N	P	T	L	L	F	L	K	V	P	A	Q	D	A	I	S	T	T	F	P	Y	T	G	D	P	P	Y	S	H	G	T	G	T	G	Y	T	M	D	T	V	N	R	T	H	Q	Y
WRI00957.1_PB1[Influenza_A_virus/duck/Bangladesh/58401/2023]	M	D	V	N	P	T	L	L	F	L	K	V	P	A	Q	N	A	I	S	T	T	F	P	Y	T	G	D	P	P	Y	S	H	G	T	G	T	G	Y	T	M	D	T	V	N	R	T	H	Q	Y
WPF49857.1_PB1[Influenza_A_virus/peregrine-falcon/NewYork/NYCVH-160820/2022]	M	D	V	N	P	T	L	L	F	L	K	V	P	A	Q	N	A	I	S	T	T	F	P	Y	T	G	D	P	P	Y	S	H	G	T	G	T	G	Y	T	M	D	T	V	N	R	T	H	Q	Y
WEU54180.1_PB1[Influenza_A_virus/wild-duck/Colombia/Choco/3501/2022]	M	D	V	N	P	T	L	L	F	L	K	V	P	A	Q	N	A	I	S	T	T	F	P	Y	T	G	D	P	P	Y	S	H	G	T	G	T	G	Y	T	M	D	T	V	N	R	T	H	Q	Y
BDH01747.1_PB1[Influenza_A_virus/chicken/Ehime/TU11-2-24,25/2022]	M	D	V	N	P	T	L	L	F	L	K	V	P	A	Q	N	A	I	S	T	T	F	P	Y	T	G	D	P	P	Y	S	H	G	T	G	T	G	Y	T	M	D	T	V	N	R	T	H	Q	Y
[truncated: 708 more columns]

## Sheet: PB1-F2
Nombre	AA_1	AA_2	AA_3	AA_4	AA_5	AA_6	AA_7	AA_8	AA_9	AA_10	AA_11	AA_12	AA_13	AA_14	AA_15	AA_16	AA_17	AA_18	AA_19	AA_20	AA_21	AA_22	AA_23	AA_24	AA_25	AA_26	AA_27	AA_28	AA_29	AA_30	AA_31	AA_32	AA_33	AA_34	AA_35	AA_36	AA_37	AA_38	AA_39	AA_40	AA_41	AA_42	AA_43	AA_44	AA_45	AA_46	AA_47	AA_48	AA_49
XIJ00994.1_PB1-F2[Influenza_A_virus/California/153/2024]	M	E	Q	E	Q	D	I	P	W	T	Q	L	T	E	H	I	N	I	Q	K	K	G	N	G	Q	Q	T	Q	K	P	G	H	L	N	S	I	Q	L	M	D	H	C	L	M	T	M	S	Q	V
XDJ26645.1_PB1-F2[Influenza_A_virus/Colorado/139/2024]	M	E	Q	E	Q	D	I	P	W	T	Q	L	T	E	H	I	N	I	Q	K	K	G	N	G	Q	Q	T	Q	K	P	G	H	L	N	S	I	Q	L	M	D	H	C	L	M	T	M	S	Q	V
XLD56340.1_PB1-F2[Influenza_A/California/181/2024	M	E	Q	E	Q	D	I	P	W	T	Q	L	T	E	H	I	N	I	Q	K	K	G	N	G	Q	Q	T	Q	K	P	G	H	L	N	S	I	Q	L	M	D	H	C	L	M	T	M	S	Q	V
XLV27177.1_PB1-F2[Influenza_A_virus/Montana/51_LUL_PB1/2024]	M	E	Q	E	Q	D	I	P	W	T	Q	L	T	E	H	I	N	I	Q	K	K	G	N	G	Q	Q	T	Q	K	P	G	H	L	N	S	I	Q	L	M	D	H	C	L	M	T	M	S	Q	V
XAJ25938.1_PB1-F2[Influenza_A_/domestic cat/Texas/24-009311-004/2024	M	E	Q	E	Q	D	I	P	W	T	Q	L	T	E	H	I	N	I	Q	K	K	G	N	G	Q	Q	T	Q	K	P	G	H	L	N	S	I	Q	L	M	D	H	C	L	M	T	M	S	Q	V
WYX96732.1_PB1-F2[Influenza_A_virus/cattle/Texas/56283/2024]	M	E	Q	E	Q	D	I	P	W	T	Q	L	T	E	H	I	N	I	Q	K	K	G	N	G	Q	Q	T	Q	K	P	G	H	L	N	S	I	Q	L	M	D	H	C	L	M	T	M	S	Q	V
WZL56516.1_PB1-F2[Influenza_A_virus/feline/Texas/24-029329-02/2024]	M	E	Q	E	Q	D	I	P	W	T	Q	L	T	E	H	I	N	I	Q	K	K	G	N	G	Q	Q	T	Q	K	P	G	H	L	N	S	I	Q	L	M	D	H	C	L	M	T	M	S	Q	V
XHG66699.1_PB1-F2[Influenza_A_virus/cattle/Idaho/Broad_MF_006/2024]	M	E	Q	E	Q	D	I	P	W	T	Q	L	T	E	H	I	N	I	Q	K	K	G	N	G	Q	Q	T	Q	K	P	G	H	L	N	S	I	Q	L	M	D	H	C	L	M	T	M	S	Q	V
XCO67363.1_PB1-F2[Influenza_A/Alpaca/Idaho/24-014328-007-original/2024	M	E	Q	E	Q	D	I	P	W	T	Q	L	T	E	H	I	N	I	Q	K	K	G	N	G	Q	Q	T	Q	K	P	G	H	L	N	S	I	Q	L	M	D	H	C	L	M	T	M	S	Q	V
WYX94318.1_PB1-F2[Influenza_A_virus/Bovine/texas/24-029328-01/2024]	M	E	Q	E	Q	D	I	P	W	T	Q	L	T	E	H	I	N	I	Q	K	K	G	N	G	Q	Q	T	Q	K	P	G	H	L	N	S	I	Q	L	M	D	H	C	L	M	T	M	S	Q	V
WZL56504.1_PB1-F2[Influenza_A_virus/feline/Texas/24-029329-01/2024]	M	E	Q	E	Q	D	I	P	W	T	Q	L	T	E	H	I	N	I	Q	K	K	G	N	G	Q	Q	T	Q	K	P	G	H	L	N	S	I	Q	L	M	D	H	C	L	M	T	M	S	Q	V
XCZ64301.1_PB1-F2[Influenza_A_virus/Red-Fox/MI/24-013016-004-original/2024]	M	E	Q	E	Q	D	I	P	W	T	Q	L	T	E	H	I	N	I	Q	K	K	G	N	G	Q	Q	T	Q	K	P	G	H	L	N	S	I	Q	L	M	D	H	C	L	M	T	M	S	Q	V
XAJ25256.1_PB1-F2[Influenza_A_virus/goat/Minnesota/24-007234-059/2024]	M	E	Q	E	Q	D	I	P	W	T	Q	L	T	E	H	I	N	I	Q	K	K	G	N	G	Q	Q	T	Q	K	P	G	H	L	N	S	I	Q	L	M	D	H	C	L	M	T	M	S	Q	V
XAJ25174.1_PB1-F2[Influenza_A_virus/goat/Minnesota/24-007234-006/2024]	M	E	Q	E	Q	D	I	P	W	T	Q	L	T	E	H	I	N	I	Q	K	K	G	N	G	Q	Q	T	Q	K	P	G	H	L	N	S	I	Q	L	M	D	H	C	L	M	T	M	S	Q	V
XHO52170.1_PB1-F2[Influenza_A_virus/Raccoon/IA/24-019376-001-original-repeat2/2024]	M	E	Q	E	Q	D	I	P	W	T	Q	L	T	E	H	I	N	I	Q	K	K	G	N	G	Q	Q	T	Q	K	P	G	H	L	N	S	I	Q	L	M	D	H	C	L	M	T	M	S	Q	V
XLE44789.1_PB1-F2[Influenza_A_virus/Emu/CA/24-031663-001-original/2024)]	M	E	Q	E	Q	D	I	P	W	T	Q	L	T	E	H	I	N	I	Q	K	K	G	N	G	Q	Q	T	Q	K	P	G	H	L	N	S	I	Q	L	M	D	H	C	L	M	T	M	S	Q	V
XBS45854.1_PB1-F2[Influenza_A_virus/Grackle/Texas/USL_047/2024]	M	E	Q	E	Q	D	I	P	W	T	Q	L	T	E	H	I	N	I	Q	K	K	G	N	G	Q	Q	T	Q	K	P	G	H	L	N	S	I	Q	L	M	D	H	C	L	M	T	M	S	Q	V
XCO68623.1_PB1-F2[Influenza_A_virus/Chicken/Idaho/24-013706-001-original/2024]	M	E	Q	E	Q	D	I	P	W	T	Q	L	T	E	H	I	N	I	Q	K	K	G	N	G	Q	Q	T	Q	K	P	G	H	L	N	S	I	Q	L	M	D	H	C	L	M	T	M	S	Q	V
XCZ64217.1_PB1-F2[Influenza_A_virus/House-Mouse/NM/24-014780-002-original/2024]	M	E	Q	E	Q	D	I	P	W	T	Q	L	T	E	H	I	N	I	Q	K	K	G	N	G	Q	Q	T	Q	K	P	G	H	L	N	S	I	Q	L	M	D	H	C	L	M	T	M	S	Q	V
XAO43960.1_PB1-F2[Influenza_A_virus/Sterna-hirundo/MacaeBR/0177-N/2024]	M	E	Q	E	Q	D	M	P	W	T	Q	S	T	E	H	I	S	I	Q	K	E	R	N	G	Q	Q	T	Q	K	L	E	R	L	N	S	I	Q	L	M	G	H	C	L	R	T	M	S	Q	V
WHA25432.1_PB1-F2[Influenza_A_virus/Vulture/Florida/22-012327-003/2022]	M	E	Q	E	Q	D	I	P	W	T	Q	L	T	E	H	I	N	I	Q	K	K	G	N	G	Q	Q	T	Q	K	L	E	H	L	N	S	I	Q	L	M	D	L	C	L	R	T	M	S	Q	V
WPF49858.1_PB1-F2[Influenza_A_virus/peregrine-falcon/NewYork/NYCVH-160820/2022]	M	E	Q	E	Q	D	T	P	W	T	R	S	T	E	H	I	N	I	Q	K	K	G	N	G	Q	Q	T	Q	K	L	E	H	L	N	S	I	Q	L	M	D	H	C	L	R	T	M	N	Q	V
WEU54181.1_PB1-F2[Influenza_A_virus/wild-duck/Colombia/Choco/3501/2022]	M	E	Q	E	Q	D	T	P	W	T	R	S	T	E	H	I	N	I	Q	K	K	G	N	G	Q	Q	T	Q	K	L	E	H	L	N	S	I	Q	L	M	D	H	C	L	R	T	M	N	Q	V
WQF62540.1_PB1-F2[Influenza_A_virus/Chilean-dolphin/Maule/246026/2023]	-	-	-	-	-	-	-	-	-	-	-	-	-	-	-	-	-	-	-	-	-	-	-	-	-	-	-	-	-	-	-	-	-	-	-	-	-	-	M	D	H	X	L	R	T	M	N	Q	V
WLC96973.1_PB1-F2[Influenza_A_virus/Black-necked-swan/Uruguay/078-M2/2023]	M	E	Q	E	Q	D	I	P	W	T	Q	L	T	E	H	I	S	I	Q	K	K	E	N	G	Q	Q	T	Q	K	L	E	H	L	N	S	I	Q	L	M	D	H	C	L	R	T	M	N	Q	V
WPM96677.1_PB1-F2[Influenza_A_virus/Numida-meleagris/Maracaja/1843-N3/2023]	M	E	Q	E	Q	D	I	P	W	T	Q	L	T	E	H	I	S	I	Q	K	K	E	N	G	Q	Q	T	Q	K	L	E	H	L	N	S	I	Q	L	M	D	H	C	L	R	T	M	N	Q	V
WQF62329.1_PB1-F2[Influenza_A_virus/cormorant/Antofagasta/236025-1/2023]	M	E	Q	E	Q	D	I	P	W	I	Q	L	T	E	H	I	S	I	Q	K	K	G	N	G	Q	Q	T	Q	K	L	E	H	L	N	S	I	Q	L	M	D	H	C	L	R	T	M	N	Q	V
XCO01694.1_PB1-F2[Influenza_A_virus/Southern-elephant-seal/Peninsula	M	E	Q	E	Q	D	I	P	W	T	Q	L	T	E	H	I	S	I	Q	K	K	G	N	G	Q	Q	T	Q	K	L	E	H	L	N	S	I	Q	L	M	D	H	C	L	R	T	M	N	Q	V
WDV81641.1_PB1-F2[Influenza_A_virus/Panthera-leo/Peru/AIS0554/2023]	M	E	Q	E	Q	D	I	P	W	T	Q	L	T	E	H	I	S	I	Q	K	K	G	N	G	Q	Q	T	Q	K	L	E	H	L	N	S	I	Q	L	M	D	H	C	L	R	T	M	N	Q	V
WHA27280.1_PB1-F2[Influenza_A_virus/goose/Alaska/22-013831-003/2022]	M	E	Q	E	Q	D	I	P	W	T	Q	L	T	E	H	I	S	I	Q	K	K	G	N	G	Q	Q	T	Q	K	L	E	H	L	N	S	I	Q	L	M	D	H	C	L	R	T	M	N	Q	V
WKF21368.1_PB1-F2[Influenza_A_virus/Northern_Pintail/USA/IZ22_0760_swab/2022]	M	E	Q	E	Q	D	I	P	W	T	Q	L	T	E	H	I	S	I	Q	K	K	G	N	G	Q	Q	T	Q	K	L	E	H	L	N	S	I	Q	L	M	D	H	C	L	R	T	M	N	Q	V
WXB47601.1_PB1-F2[Influenza_A_virus/South-American-tern/Argentina/CH-PD030/2023]]	M	E	Q	E	Q	D	I	P	W	T	Q	L	T	E	H	I	S	I	Q	K	K	G	N	G	Q	Q	T	Q	K	L	E	H	L	N	S	I	Q	L	M	D	H	C	L	R	T	M	N	Q	V
WLC96949.1_PB1-F2[Influenza_A_virus/Backyard-duck/Uruguay/124-M3/2023]	M	E	Q	E	Q	D	I	P	W	T	Q	L	T	E	H	I	S	I	Q	K	K	G	N	G	Q	Q	T	Q	K	L	E	H	L	N	S	I	Q	L	M	D	H	C	L	R	T	M	N	Q	V
WLC96961.1_PB1-F2[Influenza_A_virus/Backyard-turkey/Uruguay/124-M6/2023]	M	E	Q	E	Q	D	I	P	W	T	Q	L	T	E	H	I	S	I	Q	K	K	G	N	G	Q	Q	T	Q	K	L	E	H	L	N	S	I	Q	L	M	D	H	C	L	R	T	M	N	Q	V
WNI41913.1_PB1-F2[Influenza_A_virus/Belcher/Gull	M	E	Q	E	Q	D	I	P	W	T	Q	L	T	E	H	I	S	I	Q	K	K	G	N	G	Q	Q	T	Q	K	L	E	H	L	N	S	I	Q	L	M	D	H	C	L	R	T	M	N	Q	V
WDV81509.1_PB1-F2[Influenza_A_virus/Gallus-gallus/Peru/AIS0539/2022]	M	E	Q	E	Q	D	I	P	W	T	Q	L	T	E	H	I	S	I	Q	K	K	G	N	G	Q	Q	T	Q	K	L	E	H	L	N	S	I	Q	L	M	D	H	C	L	R	T	M	N	Q	V
WDZ16831.1_PB1-F2[Influenza_A_virusA/Pelecanus/Peru/VFAR-140/2022]	M	E	Q	E	Q	D	I	P	W	T	Q	L	T	E	H	I	S	I	Q	K	K	G	N	G	Q	Q	T	Q	K	L	E	H	L	N	S	I	Q	L	M	D	H	C	L	R	T	M	N	Q	V
WQF62321.1_PB1-F2[Influenza_A_virus/Chimango-caracara/Coquimbo/242326-1/2023]	M	E	Q	E	Q	D	I	P	W	T	Q	L	T	E	H	I	S	I	Q	K	K	G	N	G	Q	Q	T	Q	K	L	E	H	L	N	S	I	Q	L	M	D	H	C	L	R	T	M	N	Q	V
XAN64341.1_PB1-F2[Influenza_A_virus/Procellaria-aequinoctialis/UbatubaBR/2271-N/2023]	M	E	Q	E	Q	D	I	P	W	T	Q	L	T	E	H	I	S	I	Q	K	K	G	N	G	Q	Q	T	Q	K	L	E	H	L	N	S	I	Q	L	M	D	H	C	L	R	T	M	N	Q	V
WLK83161.1_PB1-F2[Influenza_A_virus/Fregata-magnificens/RJ/1532-N/2023]	M	E	Q	E	Q	D	I	P	W	T	Q	L	T	E	H	I	S	I	Q	K	K	G	N	G	Q	Q	T	Q	K	L	E	H	L	N	S	I	Q	L	M	D	H	C	L	R	T	M	N	Q	V
WKF49006.1_PB1-F2[Influenza_A_Thalasseus-acuflavidus/EspiritoSanto/1339_N2/2023]	M	E	Q	E	Q	D	I	P	W	T	Q	L	T	E	H	I	S	I	Q	K	K	G	N	G	Q	Q	T	Q	K	L	E	H	L	N	S	I	Q	L	M	D	H	C	L	R	T	M	N	Q	V
WXB47613.1_PB1-F2[Influenza_A_virus/royal-tern/Argentina/CH-PD036/2023]	M	E	Q	E	Q	D	I	P	W	T	Q	L	T	E	H	I	S	I	Q	K	K	G	N	G	Q	Q	T	Q	K	L	E	H	L	N	S	I	Q	L	M	D	H	C	L	R	T	M	N	Q	V
BEP19166.1_PB1-F2[Influenza_A_virus/white-tailed/eagle/JPN	M	E	Q	G	Q	D	T	Q	W	T	Q	S	T	E	H	I	N	T	Q	R	R	E	N	G	Q	Q	T	Q	K	P	E	H	L	N	S	T	Q	L	M	G	H	Y	L	R	T	T	N	R	A
XBA03458.1_PB1-F2[Influenza_A/polar bear/Alaska/23-038123/2023	M	E	Q	G	Q	D	I	Q	W	T	Q	S	T	E	H	I	N	T	Q	R	R	E	N	G	Q	Q	T	Q	K	P	E	H	L	N	S	T	Q	L	M	G	H	Y	L	R	T	T	N	R	A
XLY78259.1_PB1-F2[Influenza_A_virus/Louisiana/12/2024	M	E	Q	G	Q	D	T	Q	W	T	Q	S	T	E	H	I	N	T	Q	R	R	E	N	G	Q	Q	T	Q	K	P	E	H	L	N	S	T	Q	L	T	G	H	Y	L	R	T	T	N	Q	A
XKQ11414.1_PB1-F2[Influenza_A_virus/Washington/255/2024]	M	E	Q	G	Q	D	T	Q	W	T	Q	S	T	E	H	I	N	T	Q	R	R	E	N	G	Q	Q	T	Q	K	P	E	H	L	N	S	T	Q	L	M	G	H	Y	L	R	T	T	N	Q	A
WFD50839.1_PB1-F2[Influenza_A_virus/harbor-seal/Maine/MME-22-185Pv-ns/2022]	M	E	Q	G	Q	D	T	Q	W	T	Q	S	T	E	H	I	N	T	Q	R	R	E	N	G	Q	Q	T	Q	K	P	E	H	L	N	S	T	Q	L	M	D	H	Y	L	R	T	T	N	R	A
UXW95951.1_PB1-F2[Influenza_A_virus/pintail/Egypt/RA19853OP/2021]	M	E	Q	G	Q	D	T	Q	W	T	Q	S	T	E	H	I	N	T	Q	R	R	E	N	G	Q	Q	T	Q	K	P	E	H	L	N	S	T	Q	L	M	G	H	Y	L	R	T	T	N	R	A
WRI00958.1_PB1-F2[Influenza_A_virus/duck/Bangladesh/58401/2023]	M	E	Q	E	Q	D	T	P	W	T	Q	S	T	E	H	I	N	T	Q	K	R	G	N	G	Q	Q	T	Q	R	P	E	H	P	N	L	I	Q	L	M	D	H	Y	L	R	T	T	N	Q	V
XLL10618.1_PB1-F2[Influenza_A_virus/turkey/Germany-NW/2024AI04873/2024]	M	E	Q	E	Q	D	T	P	W	T	L	S	T	E	H	I	N	T	Q	K	R	G	N	G	Q	Q	T	Q	R	P	E	H	P	N	S	I	Q	L	M	D	H	Y	L	R	T	T	N	Q	A
BDH01748.1_PB1-F2[Influenza_A_virus/chicken/Ehime/TU11-2-24,25/2022]	M	E	Q	E	Q	D	T	P	W	T	Q	S	T	E	H	I	N	T	Q	K	R	G	N	G	Q	Q	T	Q	R	P	E	H	P	N	S	I	Q	L	M	D	H	Y	L	R	T	T	N	Q	A
[truncated: 41 more columns]

## Sheet: PA-X
Nombre	AA_1	AA_2	AA_3	AA_4	AA_5	AA_6	AA_7	AA_8	AA_9	AA_10	AA_11	AA_12	AA_13	AA_14	AA_15	AA_16	AA_17	AA_18	AA_19	AA_20	AA_21	AA_22	AA_23	AA_24	AA_25	AA_26	AA_27	AA_28	AA_29	AA_30	AA_31	AA_32	AA_33	AA_34	AA_35	AA_36	AA_37	AA_38	AA_39	AA_40	AA_41	AA_42	AA_43	AA_44	AA_45	AA_46	AA_47	AA_48	AA_49
WPF49856.1_PA-X[Influenza_A_virus/peregrine-falcon/New-York/NYCVH-160820/2022]	M	E	D	F	V	R	Q	C	F	N	P	M	I	V	E	L	A	E	K	A	M	K	E	Y	G	E	D	P	K	I	E	T	N	K	F	A	A	I	C	T	H	L	E	V	C	F	M	Y	S
WEU54183.1_PA-X[Influenza_A_virus/wild-duck/Colombia/Choco/3501/2022]	M	E	D	F	V	R	Q	C	F	N	P	M	I	V	E	L	A	E	K	A	M	K	E	Y	G	E	D	P	K	I	E	T	N	K	F	A	A	I	C	T	H	L	E	V	C	F	M	Y	S
XBA03460.1_PA-X[Influenza_A_virus/polar-bear/Alaska/23-038123/2023]	M	E	D	F	V	R	Q	C	F	N	P	M	I	V	E	L	A	E	K	A	M	K	E	Y	G	E	D	P	K	I	E	T	N	K	F	A	A	I	C	T	H	L	E	V	C	F	M	Y	S
WRI00960.1_PA-X[Influenza_A_virus/duck/Bangladesh/58401/2023]	M	E	D	F	V	R	Q	C	F	N	P	M	I	V	E	L	A	E	K	A	M	K	E	Y	G	E	D	P	K	I	E	T	N	K	F	A	A	I	C	T	H	L	E	V	C	F	M	Y	S
WFD50837.1_PA-X[Influenza_A_virus/harbor-seal/Maine/MME-22-185Pv-ns/2022]	M	E	D	F	V	R	Q	C	F	N	P	M	I	V	E	L	A	E	K	A	M	K	E	Y	G	E	D	P	K	I	E	T	N	K	F	A	A	I	C	T	H	L	E	V	C	F	M	Y	S
WHA25434.1_PA-X[Influenza_A_virus/Vulture/Florida/22-012327-003/2022]	M	E	D	F	V	R	Q	C	F	N	P	M	I	V	E	L	A	E	K	A	M	K	E	Y	G	E	D	P	K	I	E	T	N	K	F	A	A	I	C	T	H	L	E	V	C	F	M	Y	S
UXW95953.1_PA-X[Influenza_A_virus/pintail/Egypt/RA19853OP/2021]	M	E	D	F	V	R	Q	C	F	N	P	M	I	V	E	L	A	E	K	A	M	K	E	Y	G	E	D	P	K	I	E	T	N	K	F	A	A	I	C	T	H	L	E	V	C	F	M	Y	S
XLY78261.1_PA-X[Influenza_A_virus/Louisiana/12/2024	M	E	D	F	V	R	Q	C	F	N	P	M	I	V	E	L	A	E	K	A	M	K	E	Y	G	E	D	P	K	I	E	T	N	K	F	A	A	I	C	T	H	L	E	V	C	F	M	Y	S
XKQ11417.1_PA-X[Influenza_A_virus/Washington/255/2024]	M	E	D	F	V	R	Q	C	F	N	P	M	I	V	E	L	A	E	K	A	M	K	E	Y	G	E	D	P	K	I	E	T	N	K	F	A	A	I	C	T	H	L	E	V	C	F	M	Y	S
WPM96679.1_PA-X[Influenza_A_virus/Numida-meleagris/Maracaja/1843-N3/2023]	M	E	D	F	V	R	Q	C	F	N	P	M	I	V	E	L	A	E	K	A	M	K	E	Y	G	E	D	L	K	I	E	T	N	K	F	D	A	I	C	T	H	V	E	V	C	F	M	Y	S
XLL10620.1_PA-X[Influenza_A_virus/turkey/Germany-NW/2024AI04873/2024]	M	E	D	F	V	R	Q	C	F	N	P	M	I	V	E	L	A	G	K	A	M	K	E	Y	G	E	D	P	K	I	E	T	N	K	F	A	A	I	C	T	H	L	E	V	C	F	M	Y	S
XHO52172.1_PA-X[Influenza_A_virus/Raccoon/IA/24-019376-001-original-repeat2/2024]	M	E	D	F	V	R	Q	C	F	N	P	M	I	V	E	L	A	E	K	A	M	K	E	Y	G	E	D	P	K	I	E	T	N	K	F	A	A	I	C	T	H	L	E	V	C	F	M	Y	S
XBS45857.1_PA-X[Influenza_A_virus/Grackle/Texas/USL_047/2024]	M	E	D	F	V	R	Q	C	F	N	P	M	I	V	E	L	A	E	K	A	M	K	E	Y	G	E	D	P	K	I	E	T	N	K	F	A	A	I	C	T	H	L	E	V	C	F	M	Y	S
XCO67365.1_PA-X[Influenza_A_virus/Alpaca/Idaho/24-014328-007-original/2024]	M	E	D	F	V	R	Q	C	F	N	P	M	I	V	E	L	A	E	K	A	M	K	E	Y	G	E	D	P	K	I	E	T	N	K	F	A	A	I	C	T	H	L	E	V	C	F	M	Y	S
WYX96734.1_PA-X[Influenza_A_virus/cattle/Texas/56283/2024]	M	E	D	F	V	R	Q	C	F	N	P	M	I	V	E	L	A	E	K	A	M	K	E	Y	G	E	D	P	K	I	E	T	N	K	F	T	A	I	C	T	H	L	E	V	C	F	M	Y	S
XCZ64219.1_PA-X[Influenza_A_virus/House-Mouse/NM/24-014780-002-original/2024]	M	E	D	F	V	R	Q	C	F	N	P	M	V	V	E	L	A	E	K	A	M	K	E	Y	G	E	D	P	K	I	E	T	N	K	F	A	A	I	C	T	H	L	E	V	C	F	M	Y	S
XIJ00998.1_PA-X[Influenza_A_virus/California/153/2024]	M	E	D	F	V	R	Q	C	F	N	P	M	I	V	E	L	A	E	K	A	M	K	E	Y	G	E	D	P	K	I	E	T	N	K	F	A	A	I	C	T	H	L	E	V	C	F	M	Y	S
XLD56337.1_PA-X[Influenza_A_virus/California/181/2024]	M	E	D	F	V	R	Q	C	F	N	P	M	I	V	E	L	A	E	K	A	M	K	E	Y	G	E	D	P	K	I	E	T	N	K	F	A	A	I	C	T	H	L	E	V	C	F	M	Y	S
XLE44791.1_PA-X[Influenza_A_virus/Emu/CA/24-031663-001-original/2024]	M	E	D	F	V	R	Q	C	F	N	P	M	I	V	E	L	A	E	K	A	M	K	E	Y	G	E	D	P	K	I	E	T	N	K	F	A	A	I	C	T	H	L	E	V	C	F	M	Y	S
XDJ26649.1_PA-X[Influenza_A_virus/Colorado/139/2024]	M	E	D	F	V	R	Q	C	F	N	P	M	I	V	E	L	A	E	K	A	M	K	E	Y	G	E	D	P	K	I	E	T	N	K	F	A	A	I	C	T	H	L	E	V	C	F	M	Y	S
XLV27175.1_PA-X[Influenza_A_virus/Montana/51_LUL_PA/2024]	M	E	D	F	V	R	Q	C	F	N	P	M	I	V	E	L	A	E	K	A	M	K	E	Y	G	E	D	P	K	I	E	T	N	K	F	A	A	I	C	T	H	L	E	V	C	F	M	Y	S
XAJ25936.1_PA-X[Influenza_A_virus/domestic-cat/Texas/24-009311-004/2024]	M	E	D	F	V	R	Q	C	F	N	P	M	I	V	E	L	A	E	K	A	M	K	E	Y	G	E	D	P	K	I	E	T	N	K	F	A	A	I	C	T	H	L	E	V	C	F	M	Y	S
WZL56518.1_PA-X[Influenza_A_virus/feline/Texas/24-029329-02/2024]	M	E	D	F	V	R	Q	C	F	N	P	M	I	V	E	L	A	E	K	A	M	K	E	Y	G	E	D	P	K	I	E	T	N	K	F	A	A	I	C	T	H	L	E	V	C	F	M	Y	S
XHG66701.1_PA-X[Influenza_A_virus/cattle/Idaho/Broad_MF_006/2024]	M	E	D	F	V	R	Q	C	F	N	P	M	I	V	E	L	A	E	K	A	M	K	E	Y	G	E	D	P	K	I	E	T	N	K	F	A	A	I	C	T	H	L	E	V	C	F	M	Y	S
WYX94320.1_PA-X[Influenza_A_virus/Bovine/texas/24-029328-01/2024]	M	E	D	F	V	R	Q	C	F	N	P	M	I	V	E	L	A	E	K	A	M	K	E	Y	G	E	D	P	K	I	E	T	N	K	F	A	A	I	C	T	H	L	E	V	C	F	M	Y	S
WZL56506.1_PA-X[Influenza_A_virus/feline/Texas/24-029329-01/2024]	M	E	D	F	V	R	Q	C	F	N	P	M	I	V	E	L	A	E	K	A	M	K	E	Y	G	E	D	P	K	I	E	T	N	K	F	A	A	I	C	T	H	L	E	V	C	F	M	Y	S
XCZ64303.1_PA-X[Influenza_A_virus/Red-Fox/MI/24-013016-004-original/2024]	M	E	D	F	V	R	Q	C	F	N	P	M	I	V	E	L	A	E	K	A	M	K	E	Y	G	E	D	P	K	I	E	T	N	K	F	A	A	I	C	T	H	L	E	V	C	F	M	Y	S
XAJ25255.1_PA-X[Influenza_A_virus/goat/Minnesota/24-007234-059/2024]	M	E	D	F	V	R	Q	C	F	N	P	M	I	V	E	L	A	E	K	A	M	K	E	Y	G	E	D	P	K	I	E	T	N	K	F	A	A	I	C	T	H	L	E	V	C	F	M	Y	S
XAJ25172.1_PA-X[Influenza_A_virus/goat/Minnesota/24-007234-006/2024]	M	E	D	F	V	R	Q	C	F	N	P	M	I	V	E	L	A	E	K	A	M	K	E	Y	G	E	D	P	K	I	E	T	N	K	F	A	A	I	C	T	H	L	E	V	C	F	M	Y	S
XCO68625.1_PA-X[Influenza_A_virus/Chicken/Idaho/24-013706-001-original/2024]	M	E	D	F	V	R	Q	C	F	N	P	M	I	V	E	L	A	E	K	A	M	K	E	Y	G	E	D	P	K	I	E	T	N	K	F	A	A	I	C	T	H	L	E	V	C	F	M	Y	S
XCO01696.1_PA-X[Influenza_A_virus/Southern-elephant-seal/Peninsula-Valdes/PA_CH-PD032/2023]	M	E	D	F	V	R	Q	C	F	N	P	M	I	V	E	L	A	E	K	T	M	K	E	Y	G	E	D	P	K	I	E	T	N	K	F	A	A	I	C	T	H	L	E	V	C	F	M	Y	S
WXB47603.1_PA-X[Influenza_A_virus/South-American-tern/Argentina/CH-PD030/2023]	M	E	D	F	V	R	Q	C	F	N	P	M	I	V	E	L	A	E	K	T	M	K	E	Y	G	E	D	P	K	I	E	T	N	K	F	A	A	I	C	T	H	L	E	V	C	F	M	Y	S
WXB47615.1_PA-X[Influenza_A_virus/royal-tern/Argentina/CH-PD036/2023]	M	E	D	F	V	R	Q	C	F	N	P	M	I	V	E	L	A	E	K	T	M	K	E	Y	G	E	D	P	K	I	E	T	N	K	F	A	A	I	C	T	H	L	E	V	C	F	M	Y	S
WLK83163.1_PA-X[Influenza_A_virus/Fregata-magnificens/RJ/1532-N/2023]	M	E	D	F	V	R	Q	C	F	N	P	M	I	V	E	L	A	E	K	A	M	K	E	Y	G	E	D	P	K	I	E	T	N	K	F	A	A	I	C	T	H	L	E	V	C	F	M	Y	S
XAN64343.1_PA-X[Influenza_A_virus/Procellaria-aequinoctialis/UbatubaBR/2271-N/2023]	M	E	D	F	V	R	Q	C	F	N	P	M	I	V	E	L	A	E	K	A	M	K	E	Y	G	E	D	P	K	I	E	T	N	K	F	A	A	I	C	T	H	L	E	V	C	F	M	Y	S
WLC96947.1_PA-X[Influenza_A_virus/Backyard-duck/Uruguay/124-M3/2023]	M	E	D	F	V	R	Q	C	F	N	P	M	I	V	E	L	A	E	K	A	M	K	E	Y	G	E	D	P	K	I	E	T	N	K	F	A	A	I	C	T	H	L	E	V	C	F	M	Y	S
WLC96959.1_PA-X[Influenza_A_virus/Backyard-turkey/Uruguay/124-M6/2023]	M	E	D	F	V	R	Q	C	F	N	P	M	I	V	E	L	A	E	K	A	M	K	E	Y	G	E	D	P	K	I	E	T	N	K	F	A	A	I	C	T	H	L	E	V	C	F	M	Y	S
WKF49008.1_PA-X[Influenza_A_virus/Thalasseus-acuflavidus/EspiritoSanto/1339_N2/2023]	M	E	D	F	V	R	Q	C	F	N	P	M	I	V	E	L	A	E	K	A	M	K	E	Y	G	E	D	P	K	I	E	T	N	K	F	A	A	I	C	T	H	L	E	V	C	F	M	Y	S
XAO43962.1_PA-X[Influenza_A_virus/Sterna-hirundo/MacaeBR/0177-N/2024]	M	E	D	F	V	R	Q	C	F	N	P	M	I	V	E	L	A	E	K	A	M	K	E	Y	G	E	D	P	K	I	E	T	N	K	F	A	A	I	C	T	H	L	E	V	C	F	M	Y	S
WDZ16833.1_PA-X[Influenza_A_virus/Pelecanus/Peru/VFAR-140/2022]	M	E	D	F	V	R	Q	C	F	N	P	M	I	V	E	L	A	E	K	A	M	K	E	Y	G	E	D	P	K	I	E	T	N	K	F	X	A	X	C	T	H	L	E	V	C	F	M	Y	S
WQF62323.1_PA-X[Influenza_A_virus/Chimango-caracara/Coquimbo/242326-1/2023]	M	E	D	F	V	R	Q	C	F	N	P	M	I	V	E	L	A	E	K	A	M	K	E	Y	G	E	D	P	K	I	E	T	N	K	F	A	A	I	C	T	H	L	E	V	C	F	M	Y	S
WKF21370.1_PA-X[Influenza_A_virus/Northern_Pintail/USA/IZ22_0760_swab/2022]	M	E	D	F	V	R	Q	C	F	N	P	M	I	V	E	L	A	E	K	A	M	K	E	Y	G	E	D	P	K	I	E	T	N	K	F	A	A	I	C	T	H	L	E	V	C	F	M	Y	S
WDV81643.1_PA-X[Influenza_A_virus/Panthera-leo/Peru/AIS0554/2023]	M	E	D	F	V	R	Q	C	F	N	P	M	I	V	E	L	A	E	K	A	M	K	E	Y	G	E	D	P	K	I	E	T	N	K	F	A	A	I	C	T	H	L	E	V	S	F	M	Y	S
WQF62542.1_PA-X[Influenza_A_virus/Chilean-dolphin/Maule/246026/2023]	M	E	D	F	V	R	Q	C	F	N	P	M	I	V	E	L	A	E	K	A	M	K	E	Y	G	E	D	P	K	I	E	T	N	K	F	A	A	I	C	T	H	L	E	V	C	F	M	Y	S
WNI41919.1_PA-X[Influenza_A_virus/Belcher-gull/Peru/A267/2022]	M	E	D	F	V	R	Q	C	F	N	P	M	I	V	E	L	A	E	K	A	M	K	E	Y	G	E	D	P	K	I	E	T	N	K	F	A	A	I	C	T	H	L	E	V	C	F	M	Y	S
WPS69895.1_PA-X[Influenza_A_virus/Humboldt-penguin/Antofagasta/236063-2/2023]	M	E	D	F	V	R	Q	C	F	N	P	M	I	V	E	L	A	E	K	A	M	K	E	Y	G	E	D	P	K	I	E	T	N	K	F	A	A	I	C	T	H	L	E	V	C	F	M	Y	S
WQF62331.1_PA-X[Influenza_A_virus/cormorant/Antofagasta/236025-1/2023]	M	E	D	F	V	R	Q	C	F	N	P	M	I	V	E	L	A	E	K	A	M	K	E	Y	G	E	D	P	K	I	E	T	N	K	F	A	A	I	C	T	H	L	E	V	C	F	M	Y	S
WHA27282.1_PA-X[Influenza_A_virus/goose/Alaska/22-013831-003/2022]	M	E	D	F	V	R	Q	C	F	N	P	M	I	V	E	L	A	E	K	A	M	K	E	Y	G	E	D	P	K	I	E	T	N	K	F	A	A	I	C	T	H	L	E	V	C	F	M	Y	S
WZL56529.1_PA-X[Influenza_A_virus/Calidris-alba/Lima/PA_3/2023]	M	E	D	F	V	R	Q	C	F	N	P	M	I	V	E	L	A	E	K	A	M	K	E	Y	G	E	D	P	K	I	E	T	N	K	F	A	A	I	C	T	H	L	E	V	C	F	M	Y	S
WDV81511.1_PA-X[Influenza_A_virus/Gallus-gallus/Peru/AIS0539/2022]	M	E	D	F	V	R	Q	C	F	N	P	M	I	V	E	L	A	E	K	A	M	K	E	Y	G	E	D	P	K	I	E	T	N	K	F	A	A	I	C	T	H	L	E	V	C	F	M	Y	S
[truncated: 203 more columns]

## Sheet: PA
Nombre	AA_1	AA_2	AA_3	AA_4	AA_5	AA_6	AA_7	AA_8	AA_9	AA_10	AA_11	AA_12	AA_13	AA_14	AA_15	AA_16	AA_17	AA_18	AA_19	AA_20	AA_21	AA_22	AA_23	AA_24	AA_25	AA_26	AA_27	AA_28	AA_29	AA_30	AA_31	AA_32	AA_33	AA_34	AA_35	AA_36	AA_37	AA_38	AA_39	AA_40	AA_41	AA_42	AA_43	AA_44	AA_45	AA_46	AA_47	AA_48	AA_49
AAD51924.1_PA[Influenza_A_virus(A/goose/Guangdong/1/1996(H5N1))]	M	E	D	F	V	R	Q	C	F	N	P	M	I	V	E	L	A	E	K	A	M	K	E	Y	G	E	D	P	K	I	E	T	N	K	F	A	A	I	C	T	H	L	E	V	C	F	M	Y	S
XLY78260.1_PA[Influenza_A_virus/Louisiana/12/2024]	M	E	D	F	V	R	Q	C	F	N	P	M	I	V	E	L	A	E	K	A	M	K	E	Y	G	E	D	P	K	I	E	T	N	K	F	A	A	I	C	T	H	L	E	V	C	F	M	Y	S
XKQ11416.1_PA[Influenza_A_virus/Washington/255/2024]	M	E	D	F	V	R	Q	C	F	N	P	M	I	V	E	L	A	E	K	A	M	K	E	Y	G	E	D	P	K	I	E	T	N	K	F	A	A	I	C	T	H	L	E	V	C	F	M	Y	S
WRI00959.1_PA[Influenza_A_virus/duck/Bangladesh/58401/2023]	M	E	D	F	V	R	Q	C	F	N	P	M	I	V	E	L	A	E	K	A	M	K	E	Y	G	E	D	P	K	I	E	T	N	K	F	A	A	I	C	T	H	L	E	V	C	F	M	Y	S
XBA03459.1_PA[Influenza_A_virus/polar-bear/Alaska/23-038123/2023]	M	E	D	F	V	R	Q	C	F	N	P	M	I	V	E	L	A	E	K	A	M	K	E	Y	G	E	D	P	K	I	E	T	N	K	F	A	A	I	C	T	H	L	E	V	C	F	M	Y	S
BEP19167.1_PA[Influenza_A_virus/white-tailed-eagle/Japan/OU-1/2022]	M	E	D	F	V	R	Q	C	F	N	P	M	V	V	E	L	A	E	K	A	M	K	E	Y	G	E	D	P	K	I	E	T	N	K	F	A	A	I	C	T	H	L	E	V	C	F	M	Y	S
BDH01749.1_PA[Influenza_A_virus/chicken/Ehime/TU11-2-24,25/2022]	M	E	D	F	V	R	Q	C	F	N	P	M	I	V	E	L	A	E	K	A	M	K	E	Y	G	E	D	P	K	I	E	T	N	K	F	A	A	I	C	T	H	L	E	V	C	F	M	Y	S
XLL10619.1_PA[Influenza_A_virus/turkey/Germany-NW/2024AI04873/2024]	M	E	D	F	V	R	Q	C	F	N	P	M	I	V	E	L	A	G	K	A	M	K	E	Y	G	E	D	P	K	I	E	T	N	K	F	A	A	I	C	T	H	L	E	V	C	F	M	Y	S
XAJ25254.1_PA[Influenza_A_virus/goat/Minnesota/24-007234-059/2024]	M	E	D	F	V	R	Q	C	F	N	P	M	I	V	E	L	A	E	K	A	M	K	E	Y	G	E	D	P	K	I	E	T	N	K	F	A	A	I	C	T	H	L	E	V	C	F	M	Y	S
XAJ25171.1_PA[Influenza_A_virus/goat/Minnesota/24-007234-006/2024]	M	E	D	F	V	R	Q	C	F	N	P	M	I	V	E	L	A	E	K	A	M	K	E	Y	G	E	D	P	K	I	E	T	N	K	F	A	A	I	C	T	H	L	E	V	C	F	M	Y	S
XCZ64218.1_PA[Influenza_A_virus/House-Mouse/NM/24-014780-002-original/2024]	M	E	D	F	V	R	Q	C	F	N	P	M	V	V	E	L	A	E	K	A	M	K	E	Y	G	E	D	P	K	I	E	T	N	K	F	A	A	I	C	T	H	L	E	V	C	F	M	Y	S
WYX96733.1_PA[Influenza_A_virus/cattle/Texas/56283/2024]	M	E	D	F	V	R	Q	C	F	N	P	M	I	V	E	L	A	E	K	A	M	K	E	Y	G	E	D	P	K	I	E	T	N	K	F	T	A	I	C	T	H	L	E	V	C	F	M	Y	S
XLD56336.1_PA[Influenza_A_virus/California/181/2024]	M	E	D	F	V	R	Q	C	F	N	P	M	I	V	E	L	A	E	K	A	M	K	E	Y	G	E	D	P	K	I	E	T	N	K	F	A	A	I	C	T	H	L	E	V	C	F	M	Y	S
XIJ00997.1_PA[Influenza_A_virus/California/153/2024]	M	E	D	F	V	R	Q	C	F	N	P	M	I	V	E	L	A	E	K	A	M	K	E	Y	G	E	D	P	K	I	E	T	N	K	F	A	A	I	C	T	H	L	E	V	C	F	M	Y	S
XLE44790.1_PA[Influenza_A_virus/Emu/CA/24-031663-001-original/2024]	M	E	D	F	V	R	Q	C	F	N	P	M	I	V	E	L	A	E	K	A	M	K	E	Y	G	E	D	P	K	I	E	T	N	K	F	A	A	I	C	T	H	L	E	V	C	F	M	Y	S
XHO52171.1_PA[Influenza_A_virus/Raccoon/IA/24-019376-001-original-repeat2/2024]	M	E	D	F	V	R	Q	C	F	N	P	M	I	V	E	L	A	E	K	A	M	K	E	Y	G	E	D	P	K	I	E	T	N	K	F	A	A	I	C	T	H	L	E	V	C	F	M	Y	S
XDJ26648.1_PA[Influenza_A_virus/Colorado/139/2024]	M	E	D	F	V	R	Q	C	F	N	P	M	I	V	E	L	A	E	K	A	M	K	E	Y	G	E	D	P	K	I	E	T	N	K	F	A	A	I	C	T	H	L	E	V	C	F	M	Y	S
XLV27174.1_PA[Influenza_A_virus/Montana/51_LUL_PA/2024]	M	E	D	F	V	R	Q	C	F	N	P	M	I	V	E	L	A	E	K	A	M	K	E	Y	G	E	D	P	K	I	E	T	N	K	F	A	A	I	C	T	H	L	E	V	C	F	M	Y	S
XAJ25935.1_PA(Influenza_A_virus/domestic-cat/Texas/24-009311-004/2024]	M	E	D	F	V	R	Q	C	F	N	P	M	I	V	E	L	A	E	K	A	M	K	E	Y	G	E	D	P	K	I	E	T	N	K	F	A	A	I	C	T	H	L	E	V	C	F	M	Y	S
WZL56517.1_PA[Influenza_A_virus/feline/Texas/24-029329-02/2024]	M	E	D	F	V	R	Q	C	F	N	P	M	I	V	E	L	A	E	K	A	M	K	E	Y	G	E	D	P	K	I	E	T	N	K	F	A	A	I	C	T	H	L	E	V	C	F	M	Y	S
XHG66700.2_PA[Influenza_A_virus/cattle/Idaho/Broad_MF_006/2024]	M	E	D	F	V	R	Q	C	F	N	P	M	I	V	E	L	A	E	K	A	M	K	E	Y	G	E	D	P	K	I	E	T	N	K	F	A	A	I	C	T	H	L	E	V	C	F	M	Y	S
WYX94319.1_PA[Influenza_A_virus/Bovine/texas/24-029328-01/2024]	M	E	D	F	V	R	Q	C	F	N	P	M	I	V	E	L	A	E	K	A	M	K	E	Y	G	E	D	P	K	I	E	T	N	K	F	A	A	I	C	T	H	L	E	V	C	F	M	Y	S
WZL56505.1_PA[Influenza_A_virus/feline/Texas/24-029329-01/2024]	M	E	D	F	V	R	Q	C	F	N	P	M	I	V	E	L	A	E	K	A	M	K	E	Y	G	E	D	P	K	I	E	T	N	K	F	A	A	I	C	T	H	L	E	V	C	F	M	Y	S
XCZ64302.1_PA[Influenza_A_virus/Red-Fox/MI/24-013016-004-original/2024]	M	E	D	F	V	R	Q	C	F	N	P	M	I	V	E	L	A	E	K	A	M	K	E	Y	G	E	D	P	K	I	E	T	N	K	F	A	A	I	C	T	H	L	E	V	C	F	M	Y	S
XBS45856.1_PA[Influenza_A_virus/Grackle/Texas/USL_047/2024]	M	E	D	F	V	R	Q	C	F	N	P	M	I	V	E	L	A	E	K	A	M	K	E	Y	G	E	D	P	K	I	E	T	N	K	F	A	A	I	C	T	H	L	E	V	C	F	M	Y	S
XCO68624.1_PA[Influenza_A_virus/Chicken/Idaho/24-013706-001-original/2024]	M	E	D	F	V	R	Q	C	F	N	P	M	I	V	E	L	A	E	K	A	M	K	E	Y	G	E	D	P	K	I	E	T	N	K	F	A	A	I	C	T	H	L	E	V	C	F	M	Y	S
XCO67364.1_PA[Influenza_A_virus/Alpaca/Idaho/24-014328-007-original/2024]	M	E	D	F	V	R	Q	C	F	N	P	M	I	V	E	L	A	E	K	A	M	K	E	Y	G	E	D	P	K	I	E	T	N	K	F	A	A	I	C	T	H	L	E	V	C	F	M	Y	S
WPF49855.1_PA[Influenza_A_virus/peregrine-falcon/New-York/NYCVH-160820/2022]	M	E	D	F	V	R	Q	C	F	N	P	M	I	V	E	L	A	E	K	A	M	K	E	Y	G	E	D	P	K	I	E	T	N	K	F	A	A	I	C	T	H	L	E	V	C	F	M	Y	S
WEU54182.1_PA[Influenza_A_virus/wild-duck/Colombia/Choco/3501/2022]	M	E	D	F	V	R	Q	C	F	N	P	M	I	V	E	L	A	E	K	A	M	K	E	Y	G	E	D	P	K	I	E	T	N	K	F	A	A	I	C	T	H	L	E	V	C	F	M	Y	S
WPM96678.1_PA[Influenza_A_virus/Numida-meleagris/Maracaja/1843-N3/2023]	M	E	D	F	V	R	Q	C	F	N	P	M	I	V	E	L	A	E	K	A	M	K	E	Y	G	E	D	L	K	I	E	T	N	K	F	D	A	I	C	T	H	V	E	V	C	F	M	Y	S
UXW95952.1_PA[Influenza_A_viruspintail/Egypt/RA19853OP/2021]	M	E	D	F	V	R	Q	C	F	N	P	M	I	V	E	L	A	E	K	A	M	K	E	Y	G	E	D	P	K	I	E	T	N	K	F	A	A	I	C	T	H	L	E	V	C	F	M	Y	S
XCO01695.1_PA[Influenza_A_virus/Southern-elephant-seal/Peninsula-Valdes/PA_CH-PD032/2023]	M	E	D	F	V	R	Q	C	F	N	P	M	I	V	E	L	A	E	K	T	M	K	E	Y	G	E	D	P	K	I	E	T	N	K	F	A	A	I	C	T	H	L	E	V	C	F	M	Y	S
WXB47602.1_PA[Influenza_A_virus/South-American-tern/Argentina/CH-PD030/2023]	M	E	D	F	V	R	Q	C	F	N	P	M	I	V	E	L	A	E	K	T	M	K	E	Y	G	E	D	P	K	I	E	T	N	K	F	A	A	I	C	T	H	L	E	V	C	F	M	Y	S
WXB47614.1_PA[Influenza_A_virus/royal-tern/Argentina/CH-PD036/2023]	M	E	D	F	V	R	Q	C	F	N	P	M	I	V	E	L	A	E	K	T	M	K	E	Y	G	E	D	P	K	I	E	T	N	K	F	A	A	I	C	T	H	L	E	V	C	F	M	Y	S
XAN64342.1_PA[Influenza_A_virus/Procellaria-aequinoctialis/UbatubaBR/2271-N/2023]	M	E	D	F	V	R	Q	C	F	N	P	M	I	V	E	L	A	E	K	A	M	K	E	Y	G	E	D	P	K	I	E	T	N	K	F	A	A	I	C	T	H	L	E	V	C	F	M	Y	S
XAO43961.1_PA[Influenza_A_virus/Sterna-hirundo/MacaeBR/0177-N/2024]	M	E	D	F	V	R	Q	C	F	N	P	M	I	V	E	L	A	E	K	A	M	K	E	Y	G	E	D	P	K	I	E	T	N	K	F	A	A	I	C	T	H	L	E	V	C	F	M	Y	S
WLC96970.1_PA[Influenza_A_virus/Black-necked-swan/Uruguay/078-M2/2023]	M	E	D	F	V	R	Q	C	F	N	P	M	I	V	E	L	A	E	K	A	M	K	E	Y	G	E	D	P	K	I	E	T	N	K	F	A	A	I	C	T	H	L	E	V	C	F	M	Y	S
WHA25433.1_PA[Influenza_A_virus/Vulture/Florida/22-012327-003/2022]	M	E	D	F	V	R	Q	C	F	N	P	M	I	V	E	L	A	E	K	A	M	K	E	Y	G	E	D	P	K	I	E	T	N	K	F	A	A	I	C	T	H	L	E	V	C	F	M	Y	S
WKF21369.1_PA[Influenza_A_virus/Northern_Pintail/USA/IZ22_0760_swab/2022]	M	E	D	F	V	R	Q	C	F	N	P	M	I	V	E	L	A	E	K	A	M	K	E	Y	G	E	D	P	K	I	E	T	N	K	F	A	A	I	C	T	H	L	E	V	C	F	M	Y	S
WLK83162.1_PA[Influenza_A_virus/Fregata-magnificens/RJ/1532-N/2023]	M	E	D	F	V	R	Q	C	F	N	P	M	I	V	E	L	A	E	K	A	M	K	E	Y	G	E	D	P	K	I	E	T	N	K	F	A	A	I	C	T	H	L	E	V	C	F	M	Y	S
WKF49007.1_PA[Influenza_A_virus/Thalasseus-acuflavidus/EspiritoSanto/1339_N2/2023]	M	E	D	F	V	R	Q	C	F	N	P	M	I	V	E	L	A	E	K	A	M	K	E	Y	G	E	D	P	K	I	E	T	N	K	F	A	A	I	C	T	H	L	E	V	C	F	M	Y	S
WQF62322.1_PA[Influenza_A_virus/Chimango-caracara/Coquimbo/242326-1/2023]	M	E	D	F	V	R	Q	C	F	N	P	M	I	V	E	L	A	E	K	A	M	K	E	Y	G	E	D	P	K	I	E	T	N	K	F	A	A	I	C	T	H	L	E	V	C	F	M	Y	S
WDZ16832.1_PA[Influenza_A_virus/Pelecanus/Peru/VFAR-140/2022]	M	E	D	F	V	R	Q	C	F	N	P	M	I	V	E	L	A	E	K	A	M	K	E	Y	G	E	D	P	K	I	E	T	N	K	F	X	A	X	C	T	H	L	E	V	C	F	M	Y	S
WZL56528.1_PA[Influenza_A_virus/Calidris-alba/Lima/PA_3/2023]	M	E	D	F	V	R	Q	C	F	N	P	M	I	V	E	L	A	E	K	A	M	K	E	Y	G	E	D	P	K	I	E	T	N	K	F	A	A	I	C	T	H	L	E	V	C	F	M	Y	S
WLC96946.1_PA[Influenza_A_virus/Backyard-duck/Uruguay/124-M3/2023]	M	E	D	F	V	R	Q	C	F	N	P	M	I	V	E	L	A	E	K	A	M	K	E	Y	G	E	D	P	K	I	E	T	N	K	F	A	A	I	C	T	H	L	E	V	C	F	M	Y	S
WLC96958.1_PA[Influenza_A_virus/Backyard-turkey/Uruguay/124-M6/2023]	M	E	D	F	V	R	Q	C	F	N	P	M	I	V	E	L	A	E	K	A	M	K	E	Y	G	E	D	P	K	I	E	T	N	K	F	A	A	I	C	T	H	L	E	V	C	F	M	Y	S
WQF62541.1_PA[Influenza_A_virus/Chilean-dolphin/Maule/246026/2023]	M	E	D	F	V	R	Q	C	F	N	P	M	I	V	E	L	A	E	K	A	M	K	E	Y	G	E	D	P	K	I	E	T	N	K	F	A	A	I	C	T	H	L	E	V	C	F	M	Y	S
WFD50836.1_PA[Influenza_A_virus/harbor-seal/Maine/MME-22-185Pv-ns/2022]	M	E	D	F	V	R	Q	C	F	N	P	M	I	V	E	L	A	E	K	A	M	K	E	Y	G	E	D	P	K	I	E	T	N	K	F	A	A	I	C	T	H	L	E	V	C	F	M	Y	S
WQF62330.1_PA[Influenza_A_virus/cormorant/Antofagasta/236025-1/2023]	M	E	D	F	V	R	Q	C	F	N	P	M	I	V	E	L	A	E	K	A	M	K	E	Y	G	E	D	P	K	I	E	T	N	K	F	A	A	I	C	T	H	L	E	V	C	F	M	Y	S
WNI41918.1_PA[Influenza_A_virus/Belcher-gull/Peru/A267/2022]	M	E	D	F	V	R	Q	C	F	N	P	M	I	V	E	L	A	E	K	A	M	K	E	Y	G	E	D	P	K	I	E	T	N	K	F	A	A	I	C	T	H	L	E	V	C	F	M	Y	S
WPS69894.1_PA[Influenza_A_virus/Humboldt-penguin/Antofagasta/236063-2/2023]	M	E	D	F	V	R	Q	C	F	N	P	M	I	V	E	L	A	E	K	A	M	K	E	Y	G	E	D	P	K	I	E	T	N	K	F	A	A	I	C	T	H	L	E	V	C	F	M	Y	S
WDV81642.1_PA[Influenza_A_virus/Panthera-leo/Peru/AIS0554/2023]	M	E	D	F	V	R	Q	C	F	N	P	M	I	V	E	L	A	E	K	A	M	K	E	Y	G	E	D	P	K	I	E	T	N	K	F	A	A	I	C	T	H	L	E	V	S	F	M	Y	S
WHA27281.1_PA_[Influenza_A_virus/goose/Alaska/22-013831-003/2022]	M	E	D	F	V	R	Q	C	F	N	P	M	I	V	E	L	A	E	K	A	M	K	E	Y	G	E	D	P	K	I	E	T	N	K	F	A	A	I	C	T	H	L	E	V	C	F	M	Y	S
WDV81510.1_PA[Influenza_A_virus/Gallus-gallus/Peru/AIS0539/2022]	M	E	D	F	V	R	Q	C	F	N	P	M	I	V	E	L	A	E	K	A	M	K	E	Y	G	E	D	P	K	I	E	T	N	K	F	A	A	I	C	T	H	L	E	V	C	F	M	Y	S
[truncated: 667 more columns]

[truncated: 2 more sheets: NS1, NEP]
