# Supplementary material for: Comparative Mutational Analysis and the Glycosylation Patterns of a Peruvian Isolated Avian Influenza A Virus H5N1: Exploring Possible Viral Spillover Events Within One Health Approach
Source: Vet Sci. 2025 Apr 21;12(4):392. doi: 10.3390/vetsci12040392 (PMC12031540; doi:10.3390/vetsci12040392)
Supplement: Supplementary file 1 [file vetsci-12-00392-s001.zip › Suplementary 4(S4).xlsx]

## Sheet: Genotype ID
sample	date	File Name	Genotype	Genotype List Used, >=98%	Genotype Sample Title List	Genotype Percent Match List	Genotype Mismatch List	Genotype Average Depth of Coverage List
alpaca	2025-01-24_09-24-58	alpaca.fasta	B3.13	NS:am1.1, MP:ea1, NA:ea1, NP:am8, HA:ea1, PA:ea1, PB1:am4, PB2:am2.2	am1.1:22-010085-001:NS, ea1:22-003707-003:MP, ea1:22-003707-003:NA, am8:23-032005-001:NP, ea1:22-003707-003:HA, ea1:22-003707-003:PA, am4:23-001855-001:PB1, am2.2:22-010445-001:PB2	99.28%, 98.88%, 98.94%, 99.20%, 98.71%, 99.16%, 99.56%, 98.86%	6, 11, 15, 12, 22, 18, 10, 26	Ran on FASTA - No Coverage Report
american	2025-01-24_09-28-11	american_tern_argentina.fasta	B3.2	NS:am1.1, MP:ea1, NA:ea1, NP:am1.4.1, HA:ea1, PA:ea1, PB1:am1.2, PB2:am2.1	am1.1:22-010085-001:NS, ea1:22-003707-003:MP, ea1:22-003707-003:NA, am1.4.1:22-009329-001:NP, ea1:22-003707-003:HA, ea1:22-003707-003:PA, am1.2:22-010085-001:PB1, am2.1:22-009329-001:PB2	98.93%, 99.38%, 99.43%, 99.06%, 99.12%, 99.40%, 99.12%, 99.34%	9, 6, 8, 14, 15, 13, 20, 15	Ran on FASTA - No Coverage Report
andean	2025-01-24_09-28-28	andean_guayata.txt	Not assigned: Only 2 segments >98% match found of total 2 segments in input file	HA:ea1, NA:ea1	ea1:22-003707-003:HA, ea1:22-003707-003:NA	99.17%, 99.19%	14, 11	Ran on FASTA - No Coverage Report
argentinaultimart	2025-01-24_09-29-06	argentinaultimart_elephantseals.fasta	Not assigned: Only 7 segments >98% match found of total 48 segments in input file	NS:am1.1, MP:ea1, NA:ea1, NP:am1.4.1, HA:ea1, PA:ea1, PB1:am1.2	am1.1:22-010085-001:NS, ea1:22-003707-003:MP, ea1:22-003707-003:NA, am1.4.1:22-009329-001:NP, ea1:22-003707-003:HA, ea1:22-003707-003:PA, am1.2:22-010085-001:PB1, am2.1:22-009329-001:PB2	98.93%, 99.19%, 99.36%, 99.06%, 99.12%, 98.98%, 98.77%, 97.03%	9, 8, 9, 14, 15, 22, 28, 22	Ran on FASTA - No Coverage Report
backyard	2025-01-24_09-30-34	backyard_duck_uruguay.txt	B3.2	PB2:am2.1, PB1:am1.2, PA:ea1, HA:ea1, NP:am1.4.1, NA:ea1, MP:ea1, NS:am1.1	am2.1:22-009329-001:PB2, am1.2:22-010085-001:PB1, ea1:22-003707-003:PA, ea1:22-003707-003:HA, am1.4.1:22-009329-001:NP, ea1:22-003707-003:NA, ea1:22-003707-003:MP, am1.1:22-010085-001:NS	99.25%, 99.21%, 99.53%, 99.18%, 99.00%, 99.22%, 99.39%, 99.28%	17, 18, 10, 14, 15, 11, 6, 6	Ran on FASTA - No Coverage Report
belcher	2025-01-24_09-31-11	belcher_gull.txt	B3.2	PB2:am2.1, NA:ea1, NS:am1.1, MP:ea1, NP:am1.4.1, HA:ea1, PA:ea1, PB1:am1.2	am2.1:22-009329-001:PB2, ea1:22-003707-003:NA, am1.1:22-010085-001:NS, ea1:22-003707-003:MP, am1.4.1:22-009329-001:NP, ea1:22-003707-003:HA, ea1:22-003707-003:PA, am1.2:22-010085-001:PB1	99.56%, 99.36%, 99.05%, 99.49%, 99.27%, 99.30%, 99.77%, 99.34%	10, 9, 8, 5, 11, 12, 5, 15	Ran on FASTA - No Coverage Report
black	2025-01-24_09-31-35	black_necked_swam_uruguay.txt	B3.2	PB2:am2.1, PB1:am1.2, PA:ea1, HA:ea1, NP:am1.4.1, NA:ea1, MP:ea1, NS:am1.1	am2.1:22-009329-001:PB2, am1.2:22-010085-001:PB1, ea1:22-003707-003:PA, ea1:22-003707-003:HA, am1.4.1:22-009329-001:NP, ea1:22-003707-003:NA, ea1:22-003707-003:MP, am1.1:22-010085-001:NS	99.21%, 99.21%, 99.58%, 99.18%, 99.06%, 99.29%, 99.39%, 99.40%	18, 18, 9, 14, 14, 10, 6, 5	Ran on FASTA - No Coverage Report
Bovine	2025-01-24_09-19-21	Bovine_texas_WGS.fasta	B3.13	NS:am1.1, MP:ea1, NA:ea1, NP:am8, HA:ea1, PA:ea1, PB1:am4, PB2:am2.2	am1.1:22-010085-001:NS, ea1:22-003707-003:MP, ea1:22-003707-003:NA, am8:23-032005-001:NP, ea1:22-003707-003:HA, ea1:22-003707-003:PA, am4:23-001855-001:PB1, am2.2:22-010445-001:PB2	99.17%, 98.88%, 99.08%, 99.40%, 98.71%, 99.21%, 99.56%, 98.86%	7, 11, 13, 9, 22, 17, 10, 26	Ran on FASTA - No Coverage Report
bovine-texas	2025-01-24_09-32-01	bovine-texas_protein.fasta	Not assigned: Only 0 segments >98% match found of total 12 segments in input file					Ran on FASTA - No Coverage Report
brasilThlalaseus	2025-01-24_09-32-15	brasilThlalaseus.fasta	B3.2	NS:am1.1, MP:ea1, NA:ea1, NP:am1.4.1, HA:ea1, PA:ea1, PB1:am1.2, PB2:am2.1	am1.1:22-010085-001:NS, ea1:22-003707-003:MP, ea1:22-003707-003:NA, am1.4.1:22-009329-001:NP, ea1:22-003707-003:HA, ea1:22-003707-003:PA, am1.2:22-010085-001:PB1, am2.1:22-009329-001:PB2	99.17%, 99.38%, 99.29%, 99.06%, 99.06%, 99.53%, 99.16%, 99.30%	7, 6, 10, 14, 16, 10, 19, 16	Ran on FASTA - No Coverage Report
California	2025-01-24_09-22-02	California_181.txt	B3.13	PB2:am2.2, MP:ea1, NA:ea1, PB1:am4, NP:am8, PA:ea1, NS:am1.1, HA:ea1	am2.2:22-010445-001:PB2, ea1:22-003707-003:MP, ea1:22-003707-003:NA, am4:23-001855-001:PB1, am8:23-032005-001:NP, ea1:22-003707-003:PA, am1.1:22-010085-001:NS, ea1:22-003707-003:HA	98.60%, 98.98%, 98.94%, 99.47%, 99.06%, 98.84%, 99.05%, 98.36%	32, 10, 15, 12, 14, 25, 8, 28	Ran on FASTA - No Coverage Report
california	2025-01-24_09-32-48	california_153.txt	B3.13	PB2:am2.2, NP:am8, PA:ea1, MP:ea1, PB1:am4, NS:am1.1, NA:ea1, HA:ea1	am2.2:22-010445-001:PB2, am8:23-032005-001:NP, ea1:22-003707-003:PA, ea1:22-003707-003:MP, am4:23-001855-001:PB1, am1.1:22-010085-001:NS, ea1:22-003707-003:NA, ea1:22-003707-003:HA	98.64%, 99.06%, 99.02%, 98.98%, 99.52%, 99.17%, 98.94%, 98.42%	31, 14, 21, 10, 11, 7, 15, 27	Ran on FASTA - No Coverage Report
cat	2025-01-24_09-35-12	cat.fasta	B3.13	PB2:am2.2, MP:ea1, NA:ea1, PB1:am4, NP:am8, PA:ea1, NS:am1.1, HA:ea1	am2.2:22-010445-001:PB2, ea1:22-003707-003:MP, ea1:22-003707-003:NA, am4:23-001855-001:PB1, am8:23-032005-001:NP, ea1:22-003707-003:PA, am1.1:22-010085-001:NS, ea1:22-003707-003:HA	98.60%, 98.98%, 98.94%, 99.47%, 99.06%, 98.84%, 99.05%, 98.36%	32, 10, 15, 12, 14, 25, 8, 28	Ran on FASTA - No Coverage Report
cat	2025-01-24_09-38-10	cat_texas.fasta	B3.13	NS:am1.1, MP:ea1, NA:ea1, NP:am8, HA:ea1, PA:ea1, PB1:am4, PB2:am2.2	am1.1:22-010085-001:NS, ea1:22-003707-003:MP, ea1:22-003707-003:NA, am8:23-032005-001:NP, ea1:22-003707-003:HA, ea1:22-003707-003:PA, am4:23-001855-001:PB1, am2.2:22-010445-001:PB2	99.28%, 98.88%, 99.08%, 99.40%, 98.77%, 99.21%, 99.56%, 98.86%	6, 11, 13, 9, 21, 17, 10, 26	Ran on FASTA - No Coverage Report
cattle	2025-01-24_09-38-45	cattle_idaho.txt	B3.13	NS:am1.1, MP:ea1, NA:ea1, NP:am8, HA:ea1, PA:ea1, PB1:am4, PB2:am2.2	am1.1:22-010085-001:NS, ea1:22-003707-003:MP, ea1:22-003707-003:NA, am8:23-032005-001:NP, ea1:22-003707-003:HA, ea1:22-003707-003:PA, am4:23-001855-001:PB1, am2.2:22-010445-001:PB2	99.28%, 98.78%, 99.00%, 99.20%, 98.59%, 99.21%, 99.43%, 98.82%	6, 12, 14, 12, 24, 17, 13, 27	Ran on FASTA - No Coverage Report
cattle	2025-01-24_09-39-04	cattle_texas2.txt	B3.13	NS:am1.1, MP:ea1, NA:ea1, NP:am8, HA:ea1, PA:ea1, PB1:am4, PB2:am2.2	am1.1:22-010085-001:NS, ea1:22-003707-003:MP, ea1:22-003707-003:NA, am8:23-032005-001:NP, ea1:22-003707-003:HA, ea1:22-003707-003:PA, am4:23-001855-001:PB1, am2.2:22-010445-001:PB2	99.05%, 98.78%, 99.08%, 99.33%, 98.77%, 99.12%, 99.47%, 98.82%	8, 12, 13, 10, 21, 19, 12, 27	Ran on FASTA - No Coverage Report
chicken	2025-01-24_09-39-33	chicken_Ehime.txt	Not assigned: Only 7 segments >98% match found of total 8 segments in input file	MP:ea4, PB2:ea4, NS:ea4, NA:ea4, NP:ea4, HA:ea4, PA:ea4	ea4:23-003641-006:MP, ea6:23-004612-001:PB1, ea4:23-003641-006:PB2, ea4:23-003641-006:NS, ea4:23-003641-006:NA, ea4:23-003641-006:NP, ea4:23-003641-006:HA, ea4:23-003641-006:PA	99.19%, 96.08%, 99.61%, 98.81%, 99.57%, 99.33%, 99.06%, 99.30%	8, 89, 9, 10, 6, 10, 16, 15	Ran on FASTA - No Coverage Report
chicken	2025-01-24_09-39-53	chicken_Idaho.txt	B3.13	NS:am1.1, MP:ea1, NA:ea1, NP:am8, HA:ea1, PA:ea1, PB1:am4, PB2:am2.2	am1.1:22-010085-001:NS, ea1:22-003707-003:MP, ea1:22-003707-003:NA, am8:23-032005-001:NP, ea1:22-003707-003:HA, ea1:22-003707-003:PA, am4:23-001855-001:PB1, am2.2:22-010445-001:PB2	99.28%, 98.88%, 99.01%, 99.20%, 98.77%, 99.21%, 99.56%, 98.82%	6, 11, 14, 12, 21, 17, 10, 27	Ran on FASTA - No Coverage Report
chilean	2025-01-24_09-40-26	chilean_dolphin2023.txt	B3.2	PA:ea1, PB1:am1.2, NS:am1.1, MP:ea1, NA:ea1, NP:am1.4.1, HA:ea1, PB2:am2.1	ea1:22-003707-003:PA, am1.2:22-010085-001:PB1, am1.1:22-010085-001:NS, ea1:22-003707-003:MP, ea1:22-003707-003:NA, am1.4.1:22-009329-001:NP, ea1:22-003707-003:HA, am2.1:22-009329-001:PB2	99.49%, 98.77%, 99.17%, 99.29%, 99.50%, 99.13%, 99.18%, 99.43%	11, 28, 7, 7, 7, 13, 14, 13	Ran on FASTA - No Coverage Report
chimango	2025-01-24_09-40-38	chimango_coquimbo.txt	B3.2	NS:am1.1, PA:ea1, PB1:am1.2, MP:ea1, NA:ea1, NP:am1.4.1, HA:ea1, PB2:am2.1	am1.1:22-010085-001:NS, ea1:22-003707-003:PA, am1.2:22-010085-001:PB1, ea1:22-003707-003:MP, ea1:22-003707-003:NA, am1.4.1:22-009329-001:NP, ea1:22-003707-003:HA, am2.1:22-009329-001:PB2	98.69%, 99.53%, 99.16%, 99.39%, 99.50%, 99.20%, 99.18%, 99.43%	11, 10, 19, 6, 7, 12, 14, 13	Ran on FASTA - No Coverage Report
colorado	2025-01-24_09-40-49	colorado.txt	B3.13	NP:am8, PB2:am2.2, NS:am1.1, NA:ea1, PA:ea1, MP:ea1, PB1:am4, HA:ea1	am8:23-032005-001:NP, am2.2:22-010445-001:PB2, am1.1:22-010085-001:NS, ea1:22-003707-003:NA, ea1:22-003707-003:PA, ea1:22-003707-003:MP, am4:23-001855-001:PB1, ea1:22-003707-003:HA	99.06%, 98.77%, 98.81%, 99.01%, 99.21%, 98.88%, 99.52%, 98.65%	14, 28, 10, 14, 17, 11, 11, 23	Ran on FASTA - No Coverage Report
cormorant	2025-01-24_09-41-05	cormorant_anfogasta.txt	B3.2	MP:ea1, NA:ea1, PA:ea1, PB1:am1.2, NS:am1.1, NP:am1.4.1, HA:ea1, PB2:am2.1	ea1:22-003707-003:MP, ea1:22-003707-003:NA, ea1:22-003707-003:PA, am1.2:22-010085-001:PB1, am1.1:22-010085-001:NS, am1.4.1:22-009329-001:NP, ea1:22-003707-003:HA, am2.1:22-009329-001:PB2	99.39%, 99.50%, 99.63%, 99.12%, 98.93%, 99.13%, 99.18%, 99.52%	6, 7, 8, 20, 9, 13, 14, 11	Ran on FASTA - No Coverage Report
domestic	2025-01-24_09-49-00	domestic_cat_NCBI.fasta	B3.13	PB2:am2.2, PB1:am4, PA:ea1, NP:am8, NA:ea1, MP:ea1, NS:am1.1, HA:ea1	am2.2:22-010445-001:PB2, am4:23-001855-001:PB1, ea1:22-003707-003:PA, am8:23-032005-001:NP, ea1:22-003707-003:NA, ea1:22-003707-003:MP, am1.1:22-010085-001:NS, ea1:22-003707-003:HA	98.86%, 99.56%, 99.21%, 99.40%, 99.08%, 98.88%, 99.28%, 98.77%	26, 10, 17, 9, 13, 11, 6, 21	Ran on FASTA - No Coverage Report
duck	2025-01-24_09-49-11	duck_Bangladesh_2023.txt	Not assigned: Only 3 segments >98% match found of total 8 segments in input file	MP:ea3, NA:ea3, HA:ea3	ea1:22-003707-003:NS, ea3:22-013001-001:MP, ea3:22-013001-001:NA, ea1:22-003707-003:NP, ea3:22-013001-001:HA, ea6:23-004612-001:PA, ea6:23-004612-001:PB1, ea4:23-003641-006:PB2	91.42%, 99.29%, 98.23%, 93.85%, 98.36%, 96.09%, 95.19%, 93.03%	70, 7, 25, 92, 28, 84, 109, 159	Ran on FASTA - No Coverage Report
eagleJapan	2025-01-24_09-49-24	eagleJapan.txt	A3	NS:ea3, MP:ea3, NA:ea3, NP:ea3, HA:ea3, PA:ea3, PB1:ea3, PB2:ea3	ea3:22-013001-001:NS, ea3:22-013001-001:MP, ea3:22-013001-001:NA, ea3:22-013001-001:NP, ea3:22-013001-001:HA, ea3:22-013001-001:PA, ea3:22-013001-001:PB1, ea3:22-013001-001:PB2	99.64%, 99.90%, 99.36%, 99.80%, 99.77%, 99.72%, 99.47%, 99.83%	3, 1, 9, 3, 4, 6, 12, 4	Ran on FASTA - No Coverage Report
emu2024	2025-01-24_18-28-01	emu2024.fasta	B3.13	NS:am1.1, MP:ea1, NA:ea1, NP:am8, HA:ea1, PA:ea1, PB1:am4, PB2:am2.2	am1.1:22-010085-001:NS, ea1:22-003707-003:MP, ea1:22-003707-003:NA, am8:23-032005-001:NP, ea1:22-003707-003:HA, ea1:22-003707-003:PA, am4:23-001855-001:PB1, am2.2:22-010445-001:PB2	99.17%, 98.98%, 98.94%, 99.06%, 98.47%, 98.93%, 99.52%, 98.64%	7, 10, 15, 14, 26, 23, 11, 31	Ran on FASTA - No Coverage Report
feline2	2025-01-24_18-28-19	feline2.txt	B3.13	NS:am1.1, MP:ea1, NA:ea1, NP:am8, HA:ea1, PA:ea1, PB1:am4, PB2:am2.2	am1.1:22-010085-001:NS, ea1:22-003707-003:MP, ea1:22-003707-003:NA, am8:23-032005-001:NP, ea1:22-003707-003:HA, ea1:22-003707-003:PA, am4:23-001855-001:PB1, am2.2:22-010445-001:PB2	99.28%, 98.88%, 99.08%, 99.40%, 98.77%, 99.21%, 99.56%, 98.86%	6, 11, 13, 9, 21, 17, 10, 26	Ran on FASTA - No Coverage Report
fox2024	2025-01-24_18-28-45	fox2024.fasta	B3.13	NS:am1.1, MP:ea1, NA:ea1, NP:am8, HA:ea1, PA:ea1, PB1:am4, PB2:am2.2	am1.1:22-010085-001:NS, ea1:22-003707-003:MP, ea1:22-003707-003:NA, am8:23-032005-001:NP, ea1:22-003707-003:HA, ea1:22-003707-003:PA, am4:23-001855-001:PB1, am2.2:22-010445-001:PB2	99.05%, 98.78%, 99.08%, 99.33%, 98.71%, 99.07%, 99.56%, 98.82%	8, 12, 13, 10, 22, 20, 10, 27	Ran on FASTA - No Coverage Report
fregata	2025-01-24_18-29-06	fregata_magnificiens.txt	B3.2	NS:am1.1, MP:ea1, NA:ea1, NP:am1.4.1, HA:ea1, PA:ea1, PB1:am1.2, PB2:am2.1	am1.1:22-010085-001:NS, ea1:22-003707-003:MP, ea1:22-003707-003:NA, am1.4.1:22-009329-001:NP, ea1:22-003707-003:HA, ea1:22-003707-003:PA, am1.2:22-010085-001:PB1, am2.1:22-009329-001:PB2	99.17%, 99.34%, 99.27%, 98.93%, 99.00%, 99.49%, 99.16%, 99.25%	7, 6, 10, 16, 17, 11, 19, 17	Ran on FASTA - No Coverage Report
gallus	2025-01-24_18-30-10	gallus_gallus2.txt	B3.2	NS:am1.1, MP:ea1, NA:ea1, NP:am1.4.1, HA:ea1, PA:ea1, PB1:am1.2, PB2:am2.1	am1.1:22-010085-001:NS, ea1:22-003707-003:MP, ea1:22-003707-003:NA, am1.4.1:22-009329-001:NP, ea1:22-003707-003:HA, ea1:22-003707-003:PA, am1.2:22-010085-001:PB1, am2.1:22-009329-001:PB2	99.28%, 99.39%, 99.29%, 99.33%, 99.30%, 99.81%, 99.30%, 99.52%	6, 6, 10, 10, 12, 4, 16, 11	Ran on FASTA - No Coverage Report
gallusCruz	2025-01-24_18-29-53	gallusCruz.fasta	Not assigned: Only 5 segments >98% match found of total 5 segments in input file	NS:am1.1, MP:ea1, NA:ea1, NP:am1.4.1, HA:ea1	am1.1:22-010085-001:NS, ea1:22-003707-003:MP, ea1:22-003707-003:NA, am1.4.1:22-009329-001:NP, ea1:22-003707-003:HA	99.28%, 99.49%, 99.36%, 99.06%, 99.30%	6, 5, 9, 14, 12	Ran on FASTA - No Coverage Report
Genoma	2025-01-24_09-24-39	Genoma_referencia_Goose_1996_NCBI.fasta	Not assigned: Only 0 segments >98% match found of total 8 segments in input file		ea6:23-004612-001:PB2, ea4:23-003641-006:PB1, ea1b:23-002693-004:PA, ea3:22-013001-001:HA, ea6:23-004612-001:NP, ea4b:24-000758-001:NA, ea6:23-004612-001:MP, am3:23-009380-001:NS	87.82%, 91.39%, 93.07%, 90.22%, 93.71%, 90.71%, 94.30%, 89.01%	274, 194, 149, 162, 94, 131, 56, 92	Ran on FASTA - No Coverage Report
goose	2025-01-24_18-30-25	goose_alaska.txt	B3.2	NS:am1.1, MP:ea1, NA:ea1, NP:am1.4.1, HA:ea1, PA:ea1, PB1:am1.2, PB2:am2.1	am1.1:22-010085-001:NS, ea1:22-003707-003:MP, ea1:22-003707-003:NA, am1.4.1:22-009329-001:NP, ea1:22-003707-003:HA, ea1:22-003707-003:PA, am1.2:22-010085-001:PB1, am2.1:22-009329-001:PB2	99.88%, 99.69%, 99.79%, 99.80%, 99.47%, 99.91%, 99.65%, 99.78%	1, 3, 3, 3, 9, 2, 8, 5	Ran on FASTA - No Coverage Report
grackle	2025-01-24_18-31-15	grackle.txt	B3.13	NS:am1.1, MP:ea1, NA:ea1, NP:am8, HA:ea1, PA:ea1, PB2:am2.2, PB1:am4	am1.1:22-010085-001:NS, ea1:22-003707-003:MP, ea1:22-003707-003:NA, am8:23-032005-001:NP, ea1:22-003707-003:HA, ea1:22-003707-003:PA, am2.2:22-010445-001:PB2, am4:23-001855-001:PB1	99.05%, 98.88%, 98.94%, 99.20%, 98.65%, 99.12%, 98.77%, 99.52%	8, 11, 15, 12, 23, 19, 28, 11	Ran on FASTA - No Coverage Report
harbor	2025-01-24_18-31-30	harbor_seal.txt	A2	PB2:ea1, PB1:ea2, PA:ea1, NS:ea1, NP:ea1, MP:ea1, NA:ea2, HA:ea2	ea1:22-003707-003:PB2, ea2:22-036180-006:PB1, ea1:22-003707-003:PA, ea1:22-003707-003:NS, ea1:22-003707-003:NP, ea1:22-003707-003:MP, ea2:22-008064-001:NA, ea2:22-008064-001:HA	99.47%, 99.96%, 99.72%, 99.40%, 99.47%, 99.69%, 99.64%, 99.71%	12, 1, 6, 5, 8, 3, 5, 5	Ran on FASTA - No Coverage Report
house-mouse	2025-01-24_18-31-46	house-mouse.txt	B3.13	NS:am1.1, MP:ea1, NA:ea1, NP:am8, HA:ea1, PA:ea1, PB1:am4, PB2:am2.2	am1.1:22-010085-001:NS, ea1:22-003707-003:MP, ea1:22-003707-003:NA, am8:23-032005-001:NP, ea1:22-003707-003:HA, ea1:22-003707-003:PA, am4:23-001855-001:PB1, am2.2:22-010445-001:PB2	99.05%, 98.78%, 99.08%, 99.40%, 98.83%, 99.16%, 99.38%, 98.86%	8, 12, 13, 9, 20, 18, 14, 26	Ran on FASTA - No Coverage Report
lousiana	2025-01-24_18-32-15	lousiana.fasta	Not assigned: Only 5 segments >98% match found of total 8 segments in input file	PB1:ea3, HA:ea3, NP:am1.3, MP:ea3, NS:ea3	am13:23-005844-010:PB2, ea3:22-013001-001:PB1, am3:23-036657-001:PA, ea3:22-013001-001:HA, am1.3:22-010445-001:NP, ea4b:24-000758-001:NA, ea3:22-013001-001:MP, ea3:22-013001-001:NS	97.06%, 99.38%, 96.28%, 99.53%, 98.73%, 86.18%, 99.90%, 99.05%	67, 14, 80, 8, 19, 193, 1, 8	Ran on FASTA - No Coverage Report
micalidris	2025-01-24_18-32-27	micalidris.fasta	B3.2	NS:am1.1, MP:ea1, NA:ea1, NP:am1.4.1, HA:ea1, PA:ea1, PB1:am1.2, PB2:am2.1	am1.1:22-010085-001:NS, ea1:22-003707-003:MP, ea1:22-003707-003:NA, am1.4.1:22-009329-001:NP, ea1:22-003707-003:HA, ea1:22-003707-003:PA, am1.2:22-010085-001:PB1, am2.1:22-009329-001:PB2	99.17%, 99.04%, 99.36%, 99.13%, 99.00%, 99.53%, 99.19%, 99.21%	7, 7, 9, 13, 17, 10, 14, 18	Ran on FASTA - No Coverage Report
montana	2025-01-24_18-32-43	montana_dec2024.txt	B3.13	PB2:am2.2, PB1:am4, PA:ea1, NS:am1.1, NP:am8, NA:ea1, MP:ea1, HA:ea1	am2.2:22-010445-001:PB2, am4:23-001855-001:PB1, ea1:22-003707-003:PA, am1.1:22-010085-001:NS, am8:23-032005-001:NP, ea1:22-003707-003:NA, ea1:22-003707-003:MP, ea1:22-003707-003:HA	98.77%, 99.56%, 99.12%, 98.93%, 99.33%, 99.08%, 98.88%, 98.77%	28, 10, 19, 9, 10, 13, 11, 21	Ran on FASTA - No Coverage Report
northern	2025-01-24_18-33-14	northern_pintail.txt	B3.2	NS:am1.1, MP:ea1, NA:ea1, NP:am1.4.1, HA:ea1, PA:ea1, PB1:am1.2, PB2:am2.1	am1.1:22-010085-001:NS, ea1:22-003707-003:MP, ea1:22-003707-003:NA, am1.4.1:22-009329-001:NP, ea1:22-003707-003:HA, ea1:22-003707-003:PA, am1.2:22-010085-001:PB1, am2.1:22-009329-001:PB2	99.40%, 99.80%, 99.36%, 99.67%, 99.53%, 99.53%, 99.38%, 99.12%	5, 2, 9, 5, 8, 10, 14, 20	Ran on FASTA - No Coverage Report
numida	2025-01-24_18-33-36	numida_meleagridis_brasiil.txt	B3.2	NS:am1.1, MP:ea1, NA:ea1, NP:am1.4.1, HA:ea1, PA:ea1, PB1:am1.2, PB2:am2.1	am1.1:22-010085-001:NS, ea1:22-003707-003:MP, ea1:22-003707-003:NA, am1.4.1:22-009329-001:NP, ea1:22-003707-003:HA, ea1:22-003707-003:PA, am1.2:22-010085-001:PB1, am2.1:22-009329-001:PB2	99.40%, 99.39%, 98.94%, 98.80%, 98.36%, 99.26%, 99.08%, 99.34%	5, 6, 15, 18, 28, 16, 21, 15	Ran on FASTA - No Coverage Report
pantera	2025-01-24_18-33-52	pantera.fasta	B3.2	NS:am1.1, MP:ea1, NA:ea1, NP:am1.4.1, HA:ea1, PA:ea1, PB1:am1.2, PB2:am2.1	am1.1:22-010085-001:NS, ea1:22-003707-003:MP, ea1:22-003707-003:NA, am1.4.1:22-009329-001:NP, ea1:22-003707-003:HA, ea1:22-003707-003:PA, am1.2:22-010085-001:PB1, am2.1:22-009329-001:PB2	99.17%, 99.39%, 99.29%, 99.20%, 99.12%, 99.63%, 99.43%, 99.39%	7, 6, 10, 12, 15, 8, 13, 14	Ran on FASTA - No Coverage Report
pelecanus	2025-01-24_18-34-17	pelecanus_peru.txt	B3.2	NS:am1.1, MP:ea1, NA:ea1, NP:am1.4.1, HA:ea1, PA:ea1, PB1:am1.2, PB2:am2.1	am1.1:22-010085-001:NS, ea1:22-003707-003:MP, ea1:22-003707-003:NA, am1.4.1:22-009329-001:NP, ea1:22-003707-003:HA, ea1:22-003707-003:PA, am1.2:22-010085-001:PB1, am2.1:22-009329-001:PB2	99.11%, 99.29%, 99.21%, 98.65%, 99.06%, 99.58%, 99.12%, 98.99%	7, 7, 11, 20, 16, 9, 20, 23	Ran on FASTA - No Coverage Report
pelicanperu	2025-01-24_18-34-39	pelicanperu.txt	Not assigned: Only 6 segments >98% match found of total 7 segments in input file	HA:ea1, PB1:am1.2, PB2:am2.1, NS:am1.1, MP:ea1, NP:am1.4.1	ea1:22-003707-003:HA, ea1:22-003707-003:PA, am1.2:22-010085-001:PB1, am2.1:22-009329-001:PB2, am1.1:22-010085-001:NS, ea1:22-003707-003:MP, am1.4.1:22-009329-001:NP	99.12%, 95.33%, 98.76%, 99.43%, 99.40%, 99.29%, 99.27%	15, 33, 11, 13, 5, 7, 11	Ran on FASTA - No Coverage Report
penguin	2025-01-24_18-34-54	penguin_anfogasta.txt	Not assigned: Only 7 segments >98% match found of total 7 segments in input file	NS:am1.1, MP:ea1, NA:ea1, NP:am1.4.1, HA:ea1, PA:ea1, PB2:am2.1	am1.1:22-010085-001:NS, ea1:22-003707-003:MP, ea1:22-003707-003:NA, am1.4.1:22-009329-001:NP, ea1:22-003707-003:HA, ea1:22-003707-003:PA, am2.1:22-009329-001:PB2	99.05%, 99.39%, 99.50%, 99.13%, 99.18%, 99.67%, 99.52%	8, 6, 7, 13, 14, 7, 11	Ran on FASTA - No Coverage Report
peregrine	2025-01-24_18-35-06	peregrine_falcon.txt	B1.3	NA:ea1, NS:ea1, MP:ea1, PB2:am1.3, PB1:am1.3, PA:am1.2, NP:am1.2, HA:ea1	ea1:22-003707-003:NA, ea1:22-003707-003:NS, ea1:22-003707-003:MP, am1.3:23-003733-001:PB2, am1.3:23-003733-001:PB1, am1.2:23-003733-001:PA, am1.2:22-009287-001:NP, ea1:22-003707-003:HA	99.15%, 99.40%, 99.59%, 99.43%, 99.56%, 99.49%, 99.60%, 99.47%	12, 5, 4, 13, 10, 11, 6, 9	Ran on FASTA - No Coverage Report
pintail	2025-01-24_18-35-34	pintail_Egypt.txt	Not assigned: Only 5 segments >98% match found of total 8 segments in input file	NS:ea3, MP:ea3, NA:ea5, HA:ea3, PB1:ea3	ea3:22-013001-001:NS, ea3:22-013001-001:MP, ea5:23-001397-012:NA, ea6:23-004612-001:NP, ea3:22-013001-001:HA, ea1b:23-002693-004:PA, ea3:22-013001-001:PB1, am9:23-013875-001:PB2	99.64%, 99.59%, 99.22%, 97.53%, 99.00%, 97.35%, 99.52%, 96.40%	3, 4, 11, 37, 17, 57, 11, 82	Ran on FASTA - No Coverage Report
polar	2025-01-24_18-36-00	polar_bear_NCBI.fasta	A3	NS:ea3, MP:ea3, NA:ea3, NP:ea3, HA:ea3, PA:ea3, PB1:ea3, PB2:ea3	ea3:22-013001-001:NS, ea3:22-013001-001:MP, ea3:22-013001-001:NA, ea3:22-013001-001:NP, ea3:22-013001-001:HA, ea3:22-013001-001:PA, ea3:22-013001-001:PB1, ea3:22-013001-001:PB2	99.64%, 99.90%, 99.36%, 99.67%, 99.47%, 99.53%, 99.56%, 99.83%	3, 1, 9, 5, 9, 10, 10, 4	Ran on FASTA - No Coverage Report
procellaria	2025-01-24_18-36-24	procellaria_ubatuba.txt	B3.2	NS:am1.1, MP:ea1, NA:ea1, NP:am1.4.1, HA:ea1, PA:ea1, PB1:am1.2, PB2:am2.1	am1.1:22-010085-001:NS, ea1:22-003707-003:MP, ea1:22-003707-003:NA, am1.4.1:22-009329-001:NP, ea1:22-003707-003:HA, ea1:22-003707-003:PA, am1.2:22-010085-001:PB1, am2.1:22-009329-001:PB2	99.05%, 99.08%, 99.29%, 98.93%, 98.83%, 99.12%, 98.81%, 99.21%	8, 9, 10, 16, 20, 19, 27, 18	Ran on FASTA - No Coverage Report
raccoon	2025-01-24_18-36-33	raccoon.txt	B3.13	NS:am1.1, MP:ea1, NA:ea1, NP:am8, HA:ea1, PA:ea1, PB1:am4, PB2:am2.2	am1.1:22-010085-001:NS, ea1:22-003707-003:MP, ea1:22-003707-003:NA, am8:23-032005-001:NP, ea1:22-003707-003:HA, ea1:22-003707-003:PA, am4:23-001855-001:PB1, am2.2:22-010445-001:PB2	99.17%, 98.47%, 99.08%, 99.40%, 98.65%, 99.02%, 99.52%, 98.68%	7, 15, 13, 9, 23, 21, 11, 30	Ran on FASTA - No Coverage Report
royalternargentina	2025-01-24_18-36-43	royalternargentina.txt	B3.2	NS:am1.1, MP:ea1, NA:ea1, NP:am1.4.1, HA:ea1, PA:ea1, PB1:am1.2, PB2:am2.1	am1.1:22-010085-001:NS, ea1:22-003707-003:MP, ea1:22-003707-003:NA, am1.4.1:22-009329-001:NP, ea1:22-003707-003:HA, ea1:22-003707-003:PA, am1.2:22-010085-001:PB1, am2.1:22-009329-001:PB2	98.81%, 99.38%, 99.50%, 98.86%, 99.24%, 99.44%, 99.08%, 99.43%	10, 6, 7, 17, 13, 12, 21, 13	Ran on FASTA - No Coverage Report
sterna	2025-01-24_18-36-58	sterna_macae.txt	B3.2	NS:am1.1, MP:ea1, NA:ea1, NP:am1.4.1, HA:ea1, PA:ea1, PB1:am1.2, PB2:am2.1	am1.1:22-010085-001:NS, ea1:22-003707-003:MP, ea1:22-003707-003:NA, am1.4.1:22-009329-001:NP, ea1:22-003707-003:HA, ea1:22-003707-003:PA, am1.2:22-010085-001:PB1, am2.1:22-009329-001:PB2	99.17%, 98.57%, 99.15%, 98.73%, 98.65%, 99.12%, 98.42%, 99.03%	7, 14, 12, 19, 23, 19, 36, 22	Ran on FASTA - No Coverage Report
thalaseus	2025-01-24_18-37-17	thalaseus_brasil.txt	B3.2	NS:am1.1, MP:ea1, NA:ea1, NP:am1.4.1, HA:ea1, PA:ea1, PB1:am1.2, PB2:am2.1	am1.1:22-010085-001:NS, ea1:22-003707-003:MP, ea1:22-003707-003:NA, am1.4.1:22-009329-001:NP, ea1:22-003707-003:HA, ea1:22-003707-003:PA, am1.2:22-010085-001:PB1, am2.1:22-009329-001:PB2	99.17%, 99.38%, 99.29%, 99.06%, 99.06%, 99.53%, 99.16%, 99.30%	7, 6, 10, 14, 16, 10, 19, 16	Ran on FASTA - No Coverage Report
turkey	2025-01-24_18-37-29	turkey_germany2024.txt	Not assigned: Only 2 segments >98% match found of total 8 segments in input file	MP:ea3, HA:ea3	ea4:23-003641-006:NS, ea3:22-013001-001:MP, ea5:23-001397-012:NA, ea6:23-004612-001:NP, ea3:22-013001-001:HA, ea1b:23-002693-004:PA, ea6:23-004612-001:PB1, am9:23-013875-001:PB2	96.30%, 98.68%, 97.52%, 96.39%, 98.12%, 96.23%, 97.45%, 97.15%	31, 13, 35, 54, 32, 81, 58, 65	Ran on FASTA - No Coverage Report
turkey	2025-01-24_18-37-41	turkey_uruguay.txt	B3.2	PB2:am2.1, PB1:am1.2, PA:ea1, HA:ea1, NP:am1.4.1, NA:ea1, MP:ea1, NS:am1.1	am2.1:22-009329-001:PB2, am1.2:22-010085-001:PB1, ea1:22-003707-003:PA, ea1:22-003707-003:HA, am1.4.1:22-009329-001:NP, ea1:22-003707-003:NA, ea1:22-003707-003:MP, am1.1:22-010085-001:NS	99.25%, 99.21%, 99.53%, 99.18%, 99.00%, 99.22%, 99.39%, 99.28%	17, 18, 10, 14, 15, 11, 6, 6	Ran on FASTA - No Coverage Report
vulture	2025-01-24_18-37-56	vulture_florida.txt	B1.1	NS:ea1, MP:ea1, NA:ea1, NP:am1.2, HA:ea1, PA:ea1, PB1:am1.1, PB2:am1.1	ea1:22-003707-003:NS, ea1:22-003707-003:MP, ea1:22-003707-003:NA, am1.2:22-009287-001:NP, ea1:22-003707-003:HA, ea1:22-003707-003:PA, am1.1:22-009287-001:PB1, am1.1:22-009287-001:PB2	99.88%, 99.90%, 99.86%, 99.80%, 99.71%, 99.72%, 99.69%, 99.69%	1, 1, 2, 3, 5, 6, 7, 7	Ran on FASTA - No Coverage Report
washington	2025-01-24_18-38-14	washington.txt	Not assigned: Only 5 segments >98% match found of total 8 segments in input file	HA:ea3, NP:am1.3, PB1:ea3, MP:ea3, NS:ea3	ea3:22-013001-001:HA, am1.3:22-010445-001:NP, ea4b:24-000758-001:NA, am3:23-036657-001:PA, am13:23-005844-010:PB2, ea3:22-013001-001:PB1, ea3:22-013001-001:MP, ea3:22-013001-001:NS	99.59%, 98.86%, 86.04%, 96.51%, 97.19%, 99.34%, 99.90%, 99.05%	7, 17, 195, 75, 64, 15, 1, 8	Ran on FASTA - No Coverage Report
wild	2025-01-24_18-38-26	wild_duck_choco.txt	B1.3	NS:ea1, MP:ea1, NA:ea1, NP:am1.2, HA:ea1, PA:am1.2, PB1:am1.3, PB2:am1.3	ea1:22-003707-003:NS, ea1:22-003707-003:MP, ea1:22-003707-003:NA, am1.2:22-009287-001:NP, ea1:22-003707-003:HA, am1.2:23-003733-001:PA, am1.3:23-003733-001:PB1, am1.3:23-003733-001:PB2	99.17%, 99.49%, 99.06%, 99.60%, 99.47%, 99.53%, 99.60%, 99.39%	7, 5, 13, 6, 9, 10, 9, 14	Ran on FASTA - No Coverage Report
