# Supplementary material for: Comparative Mutational Analysis and the Glycosylation Patterns of a Peruvian Isolated Avian Influenza A Virus H5N1: Exploring Possible Viral Spillover Events Within One Health Approach
Source: Vet Sci. 2025 Apr 21;12(4):392. doi: 10.3390/vetsci12040392 (PMC12031540; doi:10.3390/vetsci12040392)
Supplement: Supplementary file 1 [file vetsci-12-00392-s001.zip › Supplementary 1 (S1).ods]

## Sheet: S1__Data_set
	Table 1. Listing of H5N1 Influenza A viruses data set (NCBI) used in the study
	Virus ID	Name abbreviation
	A/Goose/Guangdong/1/96	Ref. genome
	A/Louisiana/12/2024	A/LOU
	A/California/153/2024	A/CA
	A/Washington/255/2024	A/WT
	A/Colorado/139/2024	A/CO
	A/California/181/2024	A/CA
	A/Montana/51_LUL_HA/2024	A/MO
	A/domestic-cat/Texas/24-009311-004/2024	domestic-cat/TX
	A/House-Mouse/NM/24-014780-002-original/2024	house-mouse/NM
	A/cattle/Texas/56283/2024	cattle/TX
	A/feline/Texas/24-029329-02/2024	feline/TX
	A/cattle/Idaho/Broad_MF_006/2024	cattle/ID
	A/Alpaca/Idaho/24-014328-007-original/2024	alpaca/ID
	A/Bovine/texas/24-029328-01/2024	bovine/TX
	A/feline/Texas/24-029329-01/2024	feline/TX
	A/Red-Fox/MI/24-013016-004-original/2024	red-fox/MI
	A/goat/Minnesota/24-007234-059/2024	goat/MI
	A/goat/Minnesota/24-007234-006/2024	goat/MI
	A/Raccoon/IA/24-019376-001-original-repeat2/2024	raccoon/IA
	A/polar-bear/Alaska/23-038123/2023	polar-bear/ALK
	A/harbor-seal/Maine/MME-22-185Pv-ns/2022	harbor-seal/ME
	A/Chilean-dolphin/Maule/246026/2023	Chilean-dolphin
	A/Southern-elephant-seal/Peninsula Valdes/HA_CH-PD032	elephant-seal/ARG
	A/Panthera-leo/Peru/AIS0554/2023	panthera-leo/PER
	A/Emu/CA/24-031663-001-original/2024	emu/CA
	A/goose/Alaska/22-013831-003/2022	goose/ALK
	A/Northern_Pintail/USA/IZ22_0760_swab/2022	pintail/USA
	A/peregrine-falcon/NewYork/NYCVH-160820/2022	peregrine-falcon/NY
	A/Vulture/Florida/22-012327-003/2022	vulture/FL
	A/Grackle/Texas/USL_047/2024	grackle/TX
	A/Chicken/Idaho/24-013706-001-original/2024	chicken/ID
	A/wild-duck/Colombia/Choco/3501/2022	wild-duck/CO
	A/South-American-tern/Argentina/CH-PD030/2023	tern/ARG
	A/Andean-Guayata/Argentina/140223/2023	andean-guayata/ARG
	A/royal-tern/Argentina/CH-PD036/2023	tern/ARG
	A/Black-necked-swan/Uruguay/078-M2/2023	swam/UGY
	A/Backyard-duck/Uruguay/124-M3/2023	duck/UGY
	A/Backyard-turkey/Uruguay/124-M6/2023	turkey/UGY
	A/Calidris-alba/Lima/HA_4/2023	calidris-alba/LIM
	A/Belcher-gull/Peru/A267/2022	belcher-gull/PER
	A/Gallus-gallus/Peru/AIS0545/2022	gallus/PER
	A/Gallus-gallus/Peru/AIS0539/2022	gallus/PER
	A/Pelican/CHL/227023-1/2022	pelican/PER
	A/Pelecanus/Peru/VFAR-140/2022	pelecanus/PER
	A/Chimango-caracara/Coquimbo/242326-1/2023	chimango/CHI
	A/Humboldt-penguin/Antofagasta/236063-2/2023	humboldt-penguin/CHI
	A/cormorant/Antofagasta/236025-1/2023	cormorant/CHI
	A/Numida-meleagris/Maracaja/1843-N3/2023	numida/BR
	A/Procellaria-aequinoctialis/UbatubaBR/2271-N/2023	procellaria/BR
	A/Fregata-magnificens/RJ/1532-N/2023	fregata/BR
	.A/Thalasseus-acuflavidus/EspiritoSanto/1339_N2/2023	thalasseus/BR
	A/Sterna-hirundo/MacaeBR/0177-N/2024	sterna/BR
	A/duck/Bangladesh/58401/2023	duck/BD
	A/turkey/Germany-NW/2024AI04873/2024	turkey/GER
	A/pintail/Egypt/RA19853OP/2021	pintail/EGY
	A/white-tailed-eagle/Japan/OU-1/2022	eagle/JPN
	A/chicken/Ehime/TU11-2-24,25/2022	chicken/JPN

## Sheet: S1_Mut_analys
			Table 2- Listing of mutations found in H5N1 Influenza viruses and its characteristics
Protein	Unique mutations	Group mutations	Mutations present in all samples	Mutations in all samples with some exceptions	Total
PB2	37 (66%)	10 (18%)	1 (1.8%)	8 (14.2%)	56
PB1	34 (53%)	19 (29.7%)	9 (14.1%)	2 (3.2%)	64
PA	54 (72%)	11 (14.7%)	10 (13,3%)	0	75
HA	27 (35,5%)	7 (9,2%)	27 (35.5%)	15 (19,8%)	76
NP	15 (68,2%)	5 (22,8%)	1 (4,5%)	1 (4,5%)	16
NA	40 (55.5%)	6 (8,3%)	11 (15,3%)	15 (20,9%)	72
M1	3 (18,75%)	4 (25%)	3 (18,75%)	6 (37,5%)	16
NEP	15 (38,5%)	5 (12,8%)	14 (35,9%)	5 (12,8%)	39
M2	6 (54,5%)	1 (9.1%)	1 (9.1%)	3 (27,3%)	11
PB1-F2	12 (25%)	34 (70,8%)	-	2 (4,2%)	48
PA-X	20 (66,6%)	9 (30%)	-	1 (3,4%)	30
NS-1	19 (20,2%)	12 (12,8%)	38 (40,4%)	25 (26,6%)	94
Total	282 (46,7%)	123 (20,5%)	115 (19%)	83 (13,8%)	603

## Sheet: S1__Unique_mut
	Table 3. Unique mutations (only detected in 1-3 samples) in H5N1 viruses identified per each protein segment
Mutation	Source
HA:9V	South America (andean-guayata/ARG)
HA:10T	North America(harbor-seal), continent outside (duck/BD)
HA:87T	North America (vulture/FL)
HA:99S	South America (duck/UGY)
HA:99D	Continent outside (turkey/GER, duck/BD)
HA:102T	North America(vulture/FL), continent outside (chicken/JPN)
HA:104G	North America (human/CA,emu/CA), South America (procellaria/BR)
HA:147M	North America (human/CA)
HA:152S	North America (harbor-seal), continent outside (turkey/GER)
HA:201R	South America(Calidris-alba/LIM)
HA:225M	South America (numida/BR)
HA:226T	North America (harbor-seal)
HA:248L,259C, 277Y,285E, 316E,324T, 336R,493D	South America (numida/BR)
HA:304N	South America (sterna/BR, humboldt-penguin/CHI)
HA:310V	South America (panthera-leo)
HA:336N	North America (human/CA, emu/CA)
HA:473K	Continent outside (turkey/GER)
HA:520R	North America (goat/MI)
HA:520N	Continent outside (turkey/GER)
HA:531L	South America (fregata/BR)
NA:19V	South America (numida/BR)
NA:20A	North America (goat/MI)
NA:23V	North America(human/LOU/WT)
NA:44N	North America(human/LOU/WT)
NA:45H	North America (human/LOU/WT)
NA:48T	North America (human/LOU/WT)
NA:53V	North America (human/LOU/WT)
NA:62I	North America (polar-bear), continent outside (Eagle/JPN)
NA:67I	North America (human/LOU/WT)
NA:74L	North America (human/LOU/WT)
NA:74C	Continent outside (turkey/GER)
NA:75I	North America (human/LOU/WT)
NA:81D	North America (human/LOU/WT)
NA:82P	North America (human/LOU/WT)
NA:84A	North America (human/LOU/WT)
NA:90P	continent outside (turkey/GER)
NA:221S	North America (human/LOU/WT)
NA:216V	South America (Belcher-gull/PER)
NA:217R	South America (numida/BR)
NA:223T	North America (peregrine-falcon/NY)
NA:234I	North America (human/LOU/WT, northern-pintail)
NA:237F	North America (peregrine-falcon/NY)
NA:241I	North America (human/LOU/WT)
NA:254R	North America (house-mouse)
NA:257R	North America (human/LOU/WT)
NA:284N	South America (swam/UGY), continent outside (chicken/JPN)
NA:286S	North America (human/LOU/WT)
NA:288V	North America (human/LOU/WT)
NA:308R	Continent outside (duck/BD)
NA:308K	Continent outside (turkey/GER)
NA:329S	North America (human/LOU/WT)
NA:340Y	South America (duck/UGY)
NA:340F	Continent outside (duck/BD)
NA:364N	South America (Belcher-gull/PER)
N:374V	Continent outside (duck/BD)
N:399L	North America (polar-bear), continent outside (pintail/EGY)
NA:432R	North America (human/WT)
NA:436V	North America (polar-bear), continent outside (Eagle/JPN)
NA:442I	South America (Calidris-alba(LIM)
NA:460S	North America (grackle/TX)
M1:55M	Continent outside (turkey/GER, pintail/EGY)
M1:191H	South America (gallus/PER)
M1:218A	South America (sterna/BR)
M2:12R	Continent outside (turkey/GER)
M2:19Y	South America (wild-duck/CO), North America (peregrine-falcon/NY)
M2:21G	Continent outside (turkey/GER)
M2:27A	South America (cattle/TX), continente outside (duck/BD)
M2:28T	North America (raccoon/IA)
M2:52S	South America (Calidris-alba/LIM)
PA:13V	North America (house-mouse/NM), continent outside (eagle/JPN)
PA:42V	South America (numida/BR)
PA:36T	North America (Cattle/TX), South America (numida/BR)
PA:45S	South America (Panthera-leo/PER)
PA:59K	Continent outside (duck/BD)
PA:59G	North America (vulture/FL)
PA:68S	North America (human/CA, emu/CA)
PA: 75Q	North America (polar-bear/ALK)
PA: 86I	South America (elephant-seal/ARG, tern/ARG)
PA:142E	North America (alpaca/ID)
PA:100I	North America (Racoon/IA), South America (Procellaria/BR)
PA:118U	North America (peregrine-falcon/NY)
PA:184S,207V	Continent outside (duck/BD)
PA:190F	South America (fregata/BR)
PA:201I	North America (human/LOU/WT), continent outside (duck/BD)
PA:201T	North America (polar-bear/ALK), continent outside (eagle/JPN)
PA:272N	North America (vulture/FL)
PA: 211I	North America (human/LOU)
PA:213K	North America (northern-pintail)
PA:269K	North America (human/LOU/WT)
PA:322V	North America (human/LOU/WT)
PA:322L	North America (polar-bear/ALK), continent outside (Eagle/JPN)
PA:323I	North America (human/LOU/WT)
PA:330V	Continent outside (chicken/JPN)
PA:336M	South America (Chilean-dolphin)
PA:348L	North America (human/LOU/WT)
PA:351G	North America (human/WT)
PA: 354F	North America (polar-bear/ALK), continent outside (Eagle/JPN)
PA:382G	Continent outside (duck/BD)
PA:388G	North America (human/LOU/WT, polar-bear/ALK)
PA:399V	North America (human/LOU)
PA:404S	North America (cattle/TX)
PA:423T	Continent outside (chicken/JPN)
PA:425F	South America (black-necked-swam/UGY)
PA:459V	South America (Chilean-dolphin)
PA:465M	South America (Procellaria/BR)
PA:465T	North America (harbor-seal)
PA:486M	North America (human/CA)
PA:486L	North America (Northern-pintail)
PA:489S	North America (human/LOU)
PA:523L	South America (procellaria,sterna/BR)
PA:538G	North America (human/LOU)
PA:545V	North America (human/LOU/WT), continent outside (Eagle/JPN)
PA:561V	Continent outside (chicken/JPN)
PA:581I	Continent outside (duck/BD)
PA:613Q	South America (procellaria/BR)
PA: 614D	North America (polar-bear/ALK), continent outside (Eagle/JPN)
PA:614S	North America (goat/MI)
PA:621V	Continent outside (turkey/GER)
PA:626R	North America (human/LOU)
PA:655F	North America (human/CA)
PA:664R	Continent outside (duck/BD)
PA:688G	Continent outside (turkey/GER)
PA-X: 20T	South America (elephant-seal/ARG, tern/ARG)
PA-X:36D	South America (numida/BR)
PA-X:36T	North America (cattle-TX)
PA-X:42V,52D	South America (numida/BR)
PA-X:59K	North America (vulture/FL), continent outside (duck/BD)
PA-X: 62T	South America (sterna/BR)
PA-X:68S	North America (human/CA, emu/CA)
PA-X:70V	North America (harbor/seal)
PA-X:75Q	North America (polar-bear/ALK)
PA-X:118V	North America (peregrine-falcon/NY)
PA-X:122I	South America (turkey, duck/UY)
PA-X:142E	North America (alpaca/ID)
PA-X:160E	North America (polar-bear/ALK)
PA-X:184N	Continent outside (duck/BD)
PA-X:190F	South America (fregata/BR)
PA-X: 195K	North America (human/LOU/WT)
PA-X:207L	South America (wild-duck/CO), North America (peregrine-falcon/NY)
PA-X:211Y	North America (human/LOU)
PA-X:250P	North America (human/LOU/WT,peregrine-falcon/NY), South America (wild-duck/CO)
PB2:9N	North America (polar-bear/ALK), South America (pelecanus/PER)
PB2:79G	North America (harbor-seal)
PB2:152V	South American (elephant-seal/ARG)
PB2:190R	South America (Panthera-leo/PER)
PB2:191G	Continent outside (chicken/JPN)
PB2:199T	South America (swam/UGY)
PB2:251K	North America (goat/MI)
PB2:255A	North America (bovine/TX)
PB2:274V	North America (goat/MI)
PB2:292V,339R	Continent outside (turkey/GER)
PB2:346A	South America (goat/MI)
PB2:353R	South America (goat/MI)
PB2:444G	South America (fregata/BR)
PB2:453S	North America (vulture/FL)
PB2:451V	Continent outside (duck/BD, pintail/EGY))
PB2:452V	South America (wild-duck/CO)
PB2:472D	South America (wild-duck/CO), North America (peregrine-falcon/NY)
PB2:532L	North America (polar-bear/ALK), continent outside (Eagle/JPN)
PB2:539V	North America (raccoon/IA), South America (wild-duck/CO)
PB2:560M	Continent outside (turkey/GER)
PB2:575V	Continent outside (turkey/GER)
PB2:596A	North America (red-fox)
PB2:639S	North America (northern-pintail)
PB2:660R	South America (duck,turkey/UGY)
PB2:663R	North America (goat/MI)
PB2:666I	North America (polar-bear), continent outside(Eagle/JPN)
PB2:667I	North America (goat/MI)
PB2:670R	North America (human/CA, emu/CA)
PB2:677K	North America (human/MO)
PB2:679S	South America (Calidris-alba/LIM)
PB2:680G	North America (polar-bear/ALK), continent outside(Eagle/JPN)
PB2:683A	Continent outside (turkey/GER)
PB2:684S,697M	Continent outside(duck/BD)
PB2:711S	North America (peregrine/falcon/NY)
PB2:715S	South America (harbor-seal)
PB1:11R	South America (sterna/BR)
PB1:14V	South America (sterna, procellaria/BR)
PB1:40I	South America (Chilean-dolphin)
PB1:51E	South America (necked/UGY, numida/BR)
PB1:53E	South America (sterna/BR)
PB1:121N	South America (swam/UGY)
PB1:147V	North America (northern-pintail)
PB1: 171A	North America (human/CO)
PB1:176T	North American (harbor-seal)
PB1:211K	North American (goat/MI, northern-pintail)
PB1:291A	North American (polar-bear/ALK)
PB1: 321I	North America (peregrine-falcon/NY), South America (wild-duck/CO)
PB1:339V	South America (numida/BR)
PB1: 348V	South America (duck,turkey/UGY)
PB1:371D	South America (numida/BR)
PB1: 372I	North American (harbor-seal)
PB1:383G,455D	Continent outside(duck/BD)
PB1:384P	North American (house-mouse/NM)
PB1:384T	North American (cattle/TX)
PB1:384A	North American (turkey/GER)
PB1:390G	North American (human/WT)
PB1:394S	South America (fregata, procellaria/BR)
PB1:431H	North America (vulture/FL)
PB1:512L	Continent outside (turkey/GER)
PB1:533S	North America (polar-bear/ALK)
PB1:576M	Continent outside(duck/BD)
PB1:584H	North America (goose/ALK)
PB1:621K	South America (elephant-seal/ARG, tern/ARG)
PB1:657H	South America (sterna/BR)
PB1:660I	North America (harbor-seal)
PB1:719I	South America (Humboldt-penguin, cormorant/CHI)
PB1:738G	North America (harbor-seal), South America (procellaria/BR)
PB1:739D	South America (procellaria,sterna/BR)
NSI:36I	North America (Goat/MI)
NS1:66D	South America (royal-tern/ARG)
NS1: 67G	North America (human/CA, emu/CA)
NS1:67Q	North America(harbor-seal)
NS1:75G	North America (human/LOU/WT)
NS1:76A	North America (human/LOU/WT)
NS1:77R	North America (House-mouse)
NS1:81V	Continent outside (duck/BD)
NS1:88H	South America (Belcher-gull)
NS1:129T	Continent outside (duck/BD,turkey/GER,chicken/JPN)
NS1:136M	North America (Goat/MI)
NS1:193Q	North America (Human/LOU/WT)
NSI:201Y	North America (Goat/MI)
NSI:202T, 210R, 217T	Continent outside (duck/BD)
NSI:213L	South America (calidris-alba/LIM
NSI:219E	North America (northern-pintail)
NS1:226T	South America (elephant-seal/ARG, tern/ARG, Chilean-dolphin)
NEP:27G	South America (Numida/BR), North America (northern-pintail)
NEP:36V	North America (Human/ LOU/WT)
NEP:52V	Outside continent (duck/BD)
NEP: 56Y	South America (Calidris/alba/LIM)
NEP:60S	North America (Cattle/TX)
NEP:61K	North America (grackle/TX)
NEP:63E	North America (Human/LOU/WT)
NEP: 64T,76M, 77K,85Q ,81G,	Continent outside (duck/BD)
NEP:82E	North America(peregrine-falcon/NY, vulture/FL), South (wild-duck/CO)
NEP:89T	North America (Human/MO)
NEP: 89V	South America (Panthera-leo/PER)
PB1-F2:11R	North America (peregrine-falcon), South America (wild-duck/CO)
PB1-F2:11L	Continent outside (turkey/GER)
PB1-F2:29R	Continent outside (duck/BD, turkey/GER, chicken/JPN)
PB1-F2:35L	Continent outside (duck/BD)
PB1-F2:39T	North America (Human/LOU)
PB1-F2:41L	North America (vulture/FL)
PB1-F2:57Y	Continent outside (duck/BD)
PB1-F2:69L	North America (vulture/FL)
PB1-F2:73E	North America (harbor-seal)
PB1-F2:78R	South America (royal-tern/ARG)
PB1-F2:79Q	North America (vulture/FL), outside continent (duck/BD)
PB1-F2:90I	South America (swam/UGY)
NP:41V	South America (procellaria/BR)
NP:48R	South America (panthera-leo/PER)
NP:63T	North America (human/CO)
NP:119T	South America (chilean-dolphin, elephant-seal/ARG, tern/ARG)
NP:119V	North America (human/CA, emu/CA)
NP:190A	South America (Calidris-alba/PER)
NP:221K	South America (numida/BR)
NP:230L	South America (mammals/birds)
NP:234S	Continent outside (turkeyGER, pintail/EGY)
NP:253V	North America (peregrine-falcon/NY)
NP:318L	North America(human/LOU)
NP:323S	South America (numida/BR, swam/UGY)
NP:363I	South America (gallus/PER)
NP:411A	North America (human/CO)
NP:425V	South America (panthera-leo/PER)

## Sheet: S1__Grupal_mut
	Table 4: Mutations identified in H5N1 viruses per samples group (4 or more isolates)
Mutation	Source
HA:11I	North America(human/LOU/WT, polar-bear), continent outside (eagle/JPN)
HA:52A	North America(human/LOU/WT, polar-bear), continent outside (eagle/JPN)
HA:211I	North America (mammals/birds)
HA:242I	South America(sterna,numida,fregata,procellaria,thalasseus/BR)
HA:492D	North America (human/LOU/WT, polar-bear), continent outside (eagle/JPN)
HA:504Y	South America(sterna,fregata,procellaria,thalasseus/BR), continent outside (duck/BD)
HA:527I	North America(human/LOU/WT,polar-bear), continente outside (chicken/eagle/JPN, pintail/EGY, duck/BD, eagleJPN)
NA:6R	North America(polar-bear), continent outside (duckBD, turkey/GER, eagle/JPN, pintail/EGY)
NA:10T	North America(polar-bear), continent outside (duckBD, turkey/GER, eagle/JPN, pintail/EGY)
NA:70N	North America(polar-bear), continent outside (duckBD, eagle/JPN), South America (wild-duck/CO)
NA:71S	North America (mammals,birds)
NA:321I	North America (mammals,birds)
NA:405T	North America (polar-bear), continent outside (duckBD, turkey/GER, eagle/JPN, pintail/EGY)
M1:82S	North America (mammals/birds)
M1:125A	South America (sterna/BR)
M1:227T	North America (mammals,birds)
M1:236K	Continent outside (chicken/JPN)
M2:88N	North America (mammals,birds)
NP:52H	North America (mammals/birds), continent outside (Eagle/JPN)
NP:105M	North America (mammals/birds)
NP:293K	South America (sterna,procellaria,fregata,thalaseus/BR), continent outside (turkey/GER)
NP:377N	North America (harbor-seal,vulture/FL,peregrine-falcon/NY), South America (wild-duck/CO), continent outside (chicken/JPN)
NP:482N	North America (mammals,birds)
PB2:58A	North America (mammals/birds)
PB2:109I	North America (mammals/birds)
PB2:139I	North America (mammals/birds)
PB2:154F	South America (procellaria,sterna,thalaseus,fregata/BR, duck,turkey,swam/UGY)
PB2:362G	North America (mammals/birds)
PB2:441N	North America (mammals/birds)
PB2:495I	North America (mammals/birds)
PB2:631L	North America (mammals/birds)
PB2:649I	North America (mammals/birds)
PB2:676A	North America (mammals,birds)
PB1:16D	North America (human/LOU/WT, polar-bear/ALK), continent outside (pintail/EGY, eagleJPN)
PB1:154S	North America (human/LOU/WT, polar-bear/ALK), continent outside (eagleJPN)
PB1: 171V	North America (birds/mammals)
PB1:172D	North America (human/LOU/WT, harbor-seal, polar-bear/ALK), continent outside (chicken/eagle/JPN, pintail/EGY, duck/BD, eagleJPN)
PB1:179I	North America (birds/mammals)
PB1:207R	North America (human/LOU/WT, polar-bear/ALK), continent outside (eagleJPN)
PB1: 215K	South American (birds/mammals)
PB1:264D	South American (birds/mammals)
PB1:375N	North America (human/LOU/WT, harbor-seal, polar-bear/ALK, peregrine-falcon/NY), continent outside (chicken/eagle/JPN, pintail/EGY, duck/BD,turkey/GER), South America (wild-duck/CO)
PB1:378M	South America (birds/mammals)
PB1:399D	South America (birds/mammals)
PB1:429R	South America (birds/mammals)
PB1:430K	North America (birds/mammals)
PB1:515A	South America (Chilean-dolphin, elephant-seal, tern, pelecanus, humboldt-penguin,cormorant,chimango)
PB1:548F	South America (mammals)
PB1:587P	North America (birds/mammals)
PB1:614D	North America (human/LOU/WT, polar-bear/ALK), continent outside (Eagle/JPN)
PB1:646I	South America (procellaria,numida,fregata/BR, swam,duck,turkey/UGY)
PB1:694S	South America (human/LOU/WT, harbor-seal, polar-bear/ALK), continent outside (eagle/chickenJPN, turkey/GER, duck/BD, pintail/EGY)
PB1-F2:4G	North America (human/LOU/WT, harbor-seal, polar-bear/ALK), continent outside (pintail/EGY, eagleJPN)
PB1-F2:7I	North America/South America (birds and mammals)
PB1-F2:7T	North America (birds and mammals), South America/outside continente (birds)
PB1-F2:7M	South America (Sterna/BR)
PB1-F2:8Q	North America (human/LOU/WT, harbor-seal, polar-bear, continent outside (Eagle/JPN)
PB1-F2:17S	South America (birds/mammals)
PB1-F2:18T	North America (human/LOU/WT, harbor-seal, polar-bear, continent outside (eagle/chickenJPN, turkey/GER, duck/BD, pintail/EGY)
PB1-F2:20R	North America (human/LOU/WT, harbor-seal, polar-bear, continent outside (Eagle/JPN)
PB1-F2:21R	North America (human/LOU/WT, harbor-seal, polar-bear, continent outside (chicken/JPN, turkey/GER, duck/BD, pintail/EGY)
PB1-F2:22E	North America (human/LOU/WT, harbor-seal, polar-bear, continent outside (Eagle/JPN), South America (numida/BR,swam/UGY)
PB1-F2:30L	South America (birds/mammals), North America (vulture/FL, peregrine-falcon/NY)
PB1-F2:31E	North America/South America (birds and mammals)
PB1-F2:36T	North America (human/LOU/WT, harbor-seal), polar-bear, continent outside (Eagle/JPN)
PB1-F2:40G	North America (human/LOU/WT, polar-bear), continent outside (Eagle/JPN, pintail/EGY), South America (sterna/BR)
PB1-F2:42Y	North America (human/LOU/WT, harbor-seal, polar-bear, continent outside (chicken/Eagle/JPN, turkey/GER, duck/BD, pintail/EGY)
PB1-F2:44R	South America (birds/mammals), North America (goose/ALK,vulture/FL, peregrine/falcon), continent outside (chicken/Eagle/JPN, turkey/GER, duck/BD, pintail/EGY)
PB1-F2:46T	North America (human/LOU/WT, polar-bear,harbor-seal), continent outside (chicken/Eagle/JPN, turkey/GER, duck/BD, pintail/EGY)
PB1-F2:47S	North American (mammals/birds)
PB1-F2:48R	North America (polar-bear, harbor-seal), continent outside (eagle/JPN, pintail/EGY)
PB1-F2:49A	North America (human/LOU/WT, polar-bear, harbor-seal), continent outside (chicken/Eagle/JPN, turkey/GER, pintail/EGY)
PB1-F2:50G	South America (birds,mammals), North America (goose/ALK,pintail)
PB1-F2:54K	North America (human/LOU/WT, polar-bear, harbor-seal), continent outside (chicken/Eagle/JPN, turkey/GER, duck/BD, pintail/EGY)
PB1-F2:55I	North America (human/LOU/WT, polar-bear, harbor-seal), continent outside (chicken/Eagle/JPN, turkey/GER, duck/BD, pintail/EGY)
PB1-F2:56A	North America (human/LOU/WT, polar-bear, harbor-seal), continent outside (chicken/Eagle/JPN, turkey/GER, pintail/EGY)
PB1-F2:57C	North America (human/LOU/WT, polar-bear, harbor-seal), continent outside (chicken/Eagle/JPN, turkey/GER, duck/BD, pintail/EGY)
PB1-F2:58W	North America (human/LOU/WT, polar-bear, harbor-seal), continent outside (chicken/Eagle/JPN, turkey/GER, duck/BD, pintail/EGY)
PB1-F2:65R	North America (Human/LOU/WT, polar-bear/ALK), continent outside (eagleJPN)
PB1-F2:66S	North America (goose/ALK,pintail), South America (birds/mammals), continent outside (chicken/Eagle/JPN, duck/BD, pintail/EGY)
PB1-F2:68I	North America (birds/mammals), continent outside (pintail/EGY)
PB1-F2:70G	North America (human/LOU/WT, polar-bear, harbor-seal), continent outside (eagle/JPN, turkey/GER, duck/BD, pintail/EGY)
PB1-F2:75L	North America (human/LOU/WT, polar-bear, harbor-seal), continent outside (chicken/Eagle/JPN, turkey/GER, duck/BD, pintail/EGY)
PB1-F2:82S	North America (human/LOU/WT, polar-bear, harbor-seal), continent outside (chicken/Eagle/JPN, turkey/GER, pintail/EGY)
PB1-F2:84S	North America (human/LOU/WT, polar-bear, harbor-seal), continent outside (chicken/Eagle/JPN, duck/BD, pintail/EGY)
PB1-F2:90N	South America (wild-duck/CO), North America (human/LOU/WT, polar-bear, harbor-seal, peregrine-falcon/NY), continent outside (chicken/JPN, turkey/GER, duck/BD, pintail/EGY)
NS1:7S	North/South America/outside of continent (birds and mammals)
NS1:7L	North America (3 birds, 14 mammals)
NSI:21R	North/South America/continente outside (birds and mammals)
NS1:21Q	North/South America (grackleTX, elephant-seal, human/CO, cattleTX)
NS1:26K	South America (Chilean-dolphin, elephant-seal/ARG, tern/ARG, humboldt-penguin, chimango, cormorant/CHI)
NSI: 53G	North America (vulture/FL, harbor-seal), South America (birds/mammals)
NS1:83P	South America (wild-duck/CO), North America (human/LOU/WT,harbor-seal,polar-bear, peregrine-falcon, vulture/FL), continent outside (pintail/EGY, eagleJPN)
NS1: 87S	North America and continent outside (birds and mammals)
NS1: 88C	South America birds (procellaria,fregata,sterna,thalasseus/BR)
NS1: 116C	North America/continent outside (birds and mammals)
NS1: 147I	Human/LOU/WT, polar bear, pintail/EGY, eagleJPN
NS1:189N	South America, birds(chimango,cormorant,Humboldt-penguin/CHI),North America (peregrine-falcon/NY)
NEP:7V	North America (3 birds, 14 mammals), 2 continent outside
NEP:7S	North/South America/outside (birds and mammals)
NEP:31V	South America (Birds: chimango, Humboldt-penguin, cormorant)
NEP:67G	North America (3 birds, 19 mammals)
NEP:67G	North/South America/outside (birds and mammals)
PA: 57R	South America (mammals and birds)
PA:113R	North America (mammals and birds)
PA:219I	North America (mammals and birds)
PA:237K	South America (tern/ARG, calidris-alba/LIM, chimango/Coquimbo)
PA:237A	South America (royal-tern/ARG)
PA:272E	North America (peregrine-falcon), South America (wild-duck/CO), continent outside (duck-BD)
PA:277P	North America (mammals and birds
PA:432I	North America (human/CA, emu/CA,peregrine-falcon/NY), South America (cormorant, wild-duck/CO), continente outside (pintail/EGY, turkey/GER)
PA:479E	South America, birds/BR/UGY
PA:497R	North America (birds/mammals), South America (procellaria/BR)
PA:558L	North America (birds/mammals)
PA-X: 57Q	South America (elephant-seal/ARG,tern/ARG, pelecanus/PER, procellaria/BR, turkey/duck/UY, Panthera-leo/PER,Calidris-alba/LIM), North America (goose/ALK, northern-pintail)
PA-X: 61I	South America (wild-duck/CO), continente outside (turkey/GER), North America (peregrine-falcon/NY, human/LOU/WT)
PA-X:85T	South America (wild-duck/CO), North America (human/LOU/WT, peregrine-falcon/NY), continent outside (turkey/GER, duck/BD).
PA-X:85N	Continent outside (pintail/EGY)
PA-X: 86I	South America (elephant-seal/ARG, tern/ARG)
PA-X:113R	North America (mammals and birds)
PA-X:193S	South America (wild-duck/CO), North America (human/LOU/WT, peregrine-falcon/NY, polar-bear/ALK,vulture/FL, harbor-seal), continent outside (duck/BD, pintail/EGY)
PA-X:215L	South America (fregata/BR, thalaseus/BR,sterna/BR, procellaria/BR, duck/UGY, turkey/UGY)
PA-X:245N	South America (mammals/birds)

## Sheet: S1__Mut_in_all
	Table 5. Mutations detected in all H5N1 viruses analyzed
HA	3N,88R,100S,110S,111L,139P,142E,143T,154Q,156A,157P,171D,190I,197S,208K,228K,233S,234Q,239R,243D,256H,284G,326K,429K,499R,515K,539A
NA	46P,76A,78Q,99I,100Y,258I,289M,366S,382E,418M,434N
M1	140A,144L,165I,
M2	18N
NP	136L
PB2	699K,741S
PB1	177E, 478S, 490F, 535I,536N, 558T, 598P,609Y,610C
PB1-F2	No PB1-F2 sequence of reference genome
NS1	6I,18V,22F,23S,24D,25Q,27L,28C,54I,60A,73S,84V,94T,95L,112A, 114G,117I,127R,137L,140Q,146L,153E, 158G,161S, 163L,170T,180V,191T, 194V, 197T, 198L,205S,206S,211R,221K,224R,225T,366S
NEP (NS2)	6V, 14M,22G, 26E,37S, 40L, 48A, 49V,68Q,83V,86R,88K,100M,111Q
PA	63V,129I, 212C, 228N, 361K, 536K,544E, 585L, 586L,716R
PA-X	no PA-X sequence of reference genome
PB2	355R,

## Sheet: S1__Mut_in_almost_
	Table 6. Mutations found in almost all H5N1 viruses with some exceptions
NS1	44R,55E,56T,59R,63Q,70E,71E,74D,90L,111V,118R,139D,145I,166L,171D,192V,204R,207N, 209D,213P,441V,553A, 608S,245S/N,252K/R
PB1	59S,75D
PB2	334S,340R,463V,464M,471T,478I,590G, 616V
NP	450N
M2	28I,51V,61G
M1	85S,87T,101R,200V,230R,232D
HA	69K,98R,120M,131L,178I,185R,199N,201E,205N,226A,336S,341K,344R,527V,549M
NA	8T,20V,44Y,81T,155Y,188I,269M,287D,340S,336S,338M,339P,340S,395E,460G
NEP	63A, 64K,81E,85H,89I
PA-x	252R/K
PB1-F2	11Q,12L/S
